# Supplementary material for: IMD-mediated innate immune priming increases Drosophila survival and reduces pathogen transmission
Source: PLoS Pathog. 2024 Jun 10;20(6):e1012308. doi: 10.1371/journal.ppat.1012308 (PMC11192365; doi:10.1371/journal.ppat.1012308)
Supplement: S1 Data — (XLSX) [file ppat.1012308.s001.xlsx]

## Sheet: Fig1-priming benefit long-lasti
flyline	sex	treatment	vial	id	hpi	censor	timepoint
w1118	Female	PPr+Pr	1	1	25	1	18h post priming
w1118	Female	PPr+Pr	1	2	25	1	18h post priming
w1118	Female	PPr+Pr	1	3	27	1	18h post priming
w1118	Female	PPr+Pr	1	4	31	1	18h post priming
w1118	Female	PPr+Pr	1	5	33	1	18h post priming
w1118	Female	PPr+Pr	1	6	41	1	18h post priming
w1118	Female	PPr+Pr	1	7	46	1	18h post priming
w1118	Female	PPr+Pr	1	8	100	0	18h post priming
w1118	Female	PPr+Pr	1	9	100	0	18h post priming
w1118	Female	PPr+Pr	1	10	100	0	18h post priming
w1118	Female	PPr+Pr	2	1	25	1	18h post priming
w1118	Female	PPr+Pr	2	2	25	1	18h post priming
w1118	Female	PPr+Pr	2	3	27	1	18h post priming
w1118	Female	PPr+Pr	2	4	33	1	18h post priming
w1118	Female	PPr+Pr	2	5	33	1	18h post priming
w1118	Female	PPr+Pr	2	6	35	1	18h post priming
w1118	Female	PPr+Pr	2	7	35	1	18h post priming
w1118	Female	PPr+Pr	2	8	37	1	18h post priming
w1118	Female	PPr+Pr	2	9	46	1	18h post priming
w1118	Female	PPr+Pr	2	10	100	0	18h post priming
w1118	Female	PPr+Pr	3	1	21	1	18h post priming
w1118	Female	PPr+Pr	3	2	21	1	18h post priming
w1118	Female	PPr+Pr	3	3	32	1	18h post priming
w1118	Female	PPr+Pr	3	4	42	1	18h post priming
w1118	Female	PPr+Pr	3	5	45	1	18h post priming
w1118	Female	PPr+Pr	3	6	100	1	18h post priming
w1118	Female	PPr+Pr	3	7	100	0	18h post priming
w1118	Female	PPr+Pr	3	8	100	0	18h post priming
w1118	Female	PPr+Pr	3	9	100	0	18h post priming
w1118	Female	PPr+Pr	3	10	100	0	18h post priming
w1118	Female	PPr+Pr	4	1	23	1	18h post priming
w1118	Female	PPr+Pr	4	2	26	1	18h post priming
w1118	Female	PPr+Pr	4	3	26	1	18h post priming
w1118	Female	PPr+Pr	4	4	28	1	18h post priming
w1118	Female	PPr+Pr	4	5	30	1	18h post priming
w1118	Female	PPr+Pr	4	6	32	1	18h post priming
w1118	Female	PPr+Pr	4	7	32	1	18h post priming
w1118	Female	PPr+Pr	4	8	38	1	18h post priming
w1118	Female	PPr+Pr	4	9	100	0	18h post priming
w1118	Female	PPr+Pr	4	10	100	0	18h post priming
w1118	Female	PPr+Pr	5	1	21	1	18h post priming
w1118	Female	PPr+Pr	5	2	21	1	18h post priming
w1118	Female	PPr+Pr	5	3	23	1	18h post priming
w1118	Female	PPr+Pr	5	4	26	1	18h post priming
w1118	Female	PPr+Pr	5	5	34	1	18h post priming
w1118	Female	PPr+Pr	5	6	34	1	18h post priming
w1118	Female	PPr+Pr	5	7	42	1	18h post priming
w1118	Female	PPr+Pr	5	8	100	0	18h post priming
w1118	Female	PPr+Pr	5	9	100	0	18h post priming
w1118	Female	PPr+Pr	5	10	100	0	18h post priming
w1118	Female	PPr+Pr	6	1	21	1	18h post priming
w1118	Female	PPr+Pr	6	2	21	1	18h post priming
w1118	Female	PPr+Pr	6	3	23	1	18h post priming
w1118	Female	PPr+Pr	6	4	26	1	18h post priming
w1118	Female	PPr+Pr	6	5	26	1	18h post priming
w1118	Female	PPr+Pr	6	6	26	1	18h post priming
w1118	Female	PPr+Pr	6	7	42	1	18h post priming
w1118	Female	PPr+Pr	6	8	100	0	18h post priming
w1118	Female	PPr+Pr	6	9	100	0	18h post priming
w1118	Female	PPr+Pr	6	10	100	0	18h post priming
w1118	Female	PPr+Pr	7	1	21	1	18h post priming
w1118	Female	PPr+Pr	7	2	21	1	18h post priming
w1118	Female	PPr+Pr	7	3	21	1	18h post priming
w1118	Female	PPr+Pr	7	4	30	1	18h post priming
w1118	Female	PPr+Pr	7	5	30	1	18h post priming
w1118	Female	PPr+Pr	7	6	42	1	18h post priming
w1118	Female	PPr+Pr	7	7	100	0	18h post priming
w1118	Female	PPr+Pr	7	8	100	0	18h post priming
w1118	Female	PPr+Pr	7	9	100	0	18h post priming
w1118	Female	PPr+Pr	7	10	100	0	18h post priming
w1118	Male	PPr+Pr	1	1	25	1	18h post priming
w1118	Male	PPr+Pr	1	2	25	1	18h post priming
w1118	Male	PPr+Pr	1	3	100	0	18h post priming
w1118	Male	PPr+Pr	1	4	100	0	18h post priming
w1118	Male	PPr+Pr	1	5	100	0	18h post priming
w1118	Male	PPr+Pr	1	6	100	0	18h post priming
w1118	Male	PPr+Pr	1	7	100	0	18h post priming
w1118	Male	PPr+Pr	1	8	100	0	18h post priming
w1118	Male	PPr+Pr	1	9	100	0	18h post priming
w1118	Male	PPr+Pr	1	10	100	0	18h post priming
w1118	Male	PPr+Pr	2	1	27	1	18h post priming
w1118	Male	PPr+Pr	2	2	27	1	18h post priming
w1118	Male	PPr+Pr	2	3	100	0	18h post priming
w1118	Male	PPr+Pr	2	4	100	0	18h post priming
w1118	Male	PPr+Pr	2	5	100	0	18h post priming
w1118	Male	PPr+Pr	2	6	100	0	18h post priming
w1118	Male	PPr+Pr	2	7	100	0	18h post priming
w1118	Male	PPr+Pr	2	8	100	0	18h post priming
w1118	Male	PPr+Pr	2	9	100	0	18h post priming
w1118	Male	PPr+Pr	2	10	100	0	18h post priming
w1118	Male	PPr+Pr	3	1	26	1	18h post priming
w1118	Male	PPr+Pr	3	2	100	0	18h post priming
w1118	Male	PPr+Pr	3	3	100	0	18h post priming
w1118	Male	PPr+Pr	3	4	100	0	18h post priming
w1118	Male	PPr+Pr	3	5	100	0	18h post priming
w1118	Male	PPr+Pr	3	6	100	0	18h post priming
w1118	Male	PPr+Pr	3	7	100	0	18h post priming
w1118	Male	PPr+Pr	3	8	100	0	18h post priming
w1118	Male	PPr+Pr	3	9	100	0	18h post priming
w1118	Male	PPr+Pr	3	10	100	0	18h post priming
w1118	Male	PPr+Pr	3	11	100	0	18h post priming
w1118	Male	PPr+Pr	4	1	23	1	18h post priming
w1118	Male	PPr+Pr	4	2	30	1	18h post priming
w1118	Male	PPr+Pr	4	3	100	0	18h post priming
w1118	Male	PPr+Pr	4	4	100	0	18h post priming
w1118	Male	PPr+Pr	4	5	100	0	18h post priming
w1118	Male	PPr+Pr	4	6	100	0	18h post priming
w1118	Male	PPr+Pr	4	7	100	0	18h post priming
w1118	Male	PPr+Pr	4	8	100	0	18h post priming
w1118	Male	PPr+Pr	4	9	100	0	18h post priming
w1118	Male	PPr+Pr	4	10	100	0	18h post priming
w1118	Male	PPr+Pr	5	1	32	1	18h post priming
w1118	Male	PPr+Pr	5	2	38	1	18h post priming
w1118	Male	PPr+Pr	5	3	100	0	18h post priming
w1118	Male	PPr+Pr	5	4	100	0	18h post priming
w1118	Male	PPr+Pr	5	5	100	0	18h post priming
w1118	Male	PPr+Pr	5	6	100	0	18h post priming
w1118	Male	PPr+Pr	5	7	100	0	18h post priming
w1118	Male	PPr+Pr	5	8	100	0	18h post priming
w1118	Male	PPr+Pr	5	9	100	0	18h post priming
w1118	Male	PPr+Pr	6	1	32	1	18h post priming
w1118	Male	PPr+Pr	6	2	100	0	18h post priming
w1118	Male	PPr+Pr	6	3	100	0	18h post priming
w1118	Male	PPr+Pr	6	4	100	0	18h post priming
w1118	Male	PPr+Pr	6	5	100	0	18h post priming
w1118	Male	PPr+Pr	6	6	100	0	18h post priming
w1118	Male	PPr+Pr	6	7	100	0	18h post priming
w1118	Male	PPr+Pr	6	8	100	0	18h post priming
w1118	Male	PPr+Pr	6	9	100	0	18h post priming
w1118	Male	PPr+Pr	6	10	100	0	18h post priming
w1118	Male	PPr+Pr	7	1	30	1	18h post priming
w1118	Male	PPr+Pr	7	2	32	1	18h post priming
w1118	Male	PPr+Pr	7	3	100	0	18h post priming
w1118	Male	PPr+Pr	7	4	100	0	18h post priming
w1118	Male	PPr+Pr	7	5	100	0	18h post priming
w1118	Male	PPr+Pr	7	6	100	0	18h post priming
w1118	Male	PPr+Pr	7	7	100	0	18h post priming
w1118	Male	PPr+Pr	7	8	100	0	18h post priming
w1118	Male	PPr+Pr	7	9	100	0	18h post priming
w1118	Male	PPr+Pr	7	10	100	0	18h post priming
w1118	Female	UP+Pr	1	1	17	1	18h post priming
w1118	Female	UP+Pr	1	2	19	1	18h post priming
w1118	Female	UP+Pr	1	3	20	1	18h post priming
w1118	Female	UP+Pr	1	4	20	1	18h post priming
w1118	Female	UP+Pr	1	5	24	1	18h post priming
w1118	Female	UP+Pr	1	6	24	1	18h post priming
w1118	Female	UP+Pr	1	7	26	1	18h post priming
w1118	Female	UP+Pr	1	8	26	1	18h post priming
w1118	Female	UP+Pr	1	9	28	1	18h post priming
w1118	Female	UP+Pr	1	10	100	0	18h post priming
w1118	Female	UP+Pr	2	1	16	1	18h post priming
w1118	Female	UP+Pr	2	2	21	1	18h post priming
w1118	Female	UP+Pr	2	3	21	1	18h post priming
w1118	Female	UP+Pr	2	4	24	1	18h post priming
w1118	Female	UP+Pr	2	5	24	1	18h post priming
w1118	Female	UP+Pr	2	6	24	1	18h post priming
w1118	Female	UP+Pr	2	7	26	1	18h post priming
w1118	Female	UP+Pr	2	8	36	1	18h post priming
w1118	Female	UP+Pr	2	9	100	1	18h post priming
w1118	Female	UP+Pr	2	10	100	0	18h post priming
w1118	Female	UP+Pr	3	1	16	1	18h post priming
w1118	Female	UP+Pr	3	2	21	1	18h post priming
w1118	Female	UP+Pr	3	3	24	1	18h post priming
w1118	Female	UP+Pr	3	4	24	1	18h post priming
w1118	Female	UP+Pr	3	5	26	1	18h post priming
w1118	Female	UP+Pr	3	6	30	1	18h post priming
w1118	Female	UP+Pr	3	7	30	1	18h post priming
w1118	Female	UP+Pr	3	8	32	1	18h post priming
w1118	Female	UP+Pr	3	9	100	0	18h post priming
w1118	Female	UP+Pr	3	10	100	0	18h post priming
w1118	Female	UP+Pr	4	1	28	1	18h post priming
w1118	Female	UP+Pr	4	2	30	1	18h post priming
w1118	Female	UP+Pr	4	3	36	1	18h post priming
w1118	Female	UP+Pr	4	4	100	0	18h post priming
w1118	Female	UP+Pr	4	5	100	0	18h post priming
w1118	Female	UP+Pr	4	6	100	0	18h post priming
w1118	Female	UP+Pr	4	7	100	0	18h post priming
w1118	Female	UP+Pr	4	8	100	0	18h post priming
w1118	Female	UP+Pr	4	9	100	0	18h post priming
w1118	Female	UP+Pr	4	10	100	0	18h post priming
w1118	Female	UP+Pr	5	1	26	1	18h post priming
w1118	Female	UP+Pr	5	2	26	1	18h post priming
w1118	Female	UP+Pr	5	3	28	1	18h post priming
w1118	Female	UP+Pr	5	4	28	1	18h post priming
w1118	Female	UP+Pr	5	5	36	1	18h post priming
w1118	Female	UP+Pr	5	6	100	0	18h post priming
w1118	Female	UP+Pr	5	7	100	0	18h post priming
w1118	Female	UP+Pr	5	8	100	0	18h post priming
w1118	Female	UP+Pr	5	9	100	0	18h post priming
w1118	Female	UP+Pr	5	10	100	0	18h post priming
w1118	Female	UP+Pr	6	1	24	1	18h post priming
w1118	Female	UP+Pr	6	2	26	1	18h post priming
w1118	Female	UP+Pr	6	3	26	1	18h post priming
w1118	Female	UP+Pr	6	4	28	1	18h post priming
w1118	Female	UP+Pr	6	5	28	1	18h post priming
w1118	Female	UP+Pr	6	6	100	0	18h post priming
w1118	Female	UP+Pr	6	7	100	0	18h post priming
w1118	Female	UP+Pr	6	8	100	0	18h post priming
w1118	Female	UP+Pr	6	9	100	0	18h post priming
w1118	Female	UP+Pr	6	10	100	0	18h post priming
w1118	Female	UP+Pr	7	1	16	1	18h post priming
w1118	Female	UP+Pr	7	2	24	1	18h post priming
w1118	Female	UP+Pr	7	3	26	1	18h post priming
w1118	Female	UP+Pr	7	4	26	1	18h post priming
w1118	Female	UP+Pr	7	5	26	1	18h post priming
w1118	Female	UP+Pr	7	6	26	1	18h post priming
w1118	Female	UP+Pr	7	7	30	1	18h post priming
w1118	Female	UP+Pr	7	8	34	1	18h post priming
w1118	Female	UP+Pr	7	9	100	0	18h post priming
w1118	Female	UP+Pr	7	10	100	0	18h post priming
w1118	Male	UP+Pr	1	1	19	1	18h post priming
w1118	Male	UP+Pr	1	2	24	1	18h post priming
w1118	Male	UP+Pr	1	3	24	1	18h post priming
w1118	Male	UP+Pr	1	4	24	1	18h post priming
w1118	Male	UP+Pr	1	5	26	1	18h post priming
w1118	Male	UP+Pr	1	6	28	1	18h post priming
w1118	Male	UP+Pr	1	7	100	0	18h post priming
w1118	Male	UP+Pr	1	8	100	0	18h post priming
w1118	Male	UP+Pr	1	9	100	0	18h post priming
w1118	Male	UP+Pr	1	10	100	0	18h post priming
w1118	Male	UP+Pr	2	1	19	1	18h post priming
w1118	Male	UP+Pr	2	2	21	1	18h post priming
w1118	Male	UP+Pr	2	3	26	1	18h post priming
w1118	Male	UP+Pr	2	4	26	1	18h post priming
w1118	Male	UP+Pr	2	5	30	1	18h post priming
w1118	Male	UP+Pr	2	6	100	0	18h post priming
w1118	Male	UP+Pr	2	7	100	0	18h post priming
w1118	Male	UP+Pr	2	8	100	0	18h post priming
w1118	Male	UP+Pr	2	9	100	0	18h post priming
w1118	Male	UP+Pr	3	1	24	1	18h post priming
w1118	Male	UP+Pr	3	2	26	1	18h post priming
w1118	Male	UP+Pr	3	3	26	1	18h post priming
w1118	Male	UP+Pr	3	4	30	1	18h post priming
w1118	Male	UP+Pr	3	5	30	1	18h post priming
w1118	Male	UP+Pr	3	6	34	1	18h post priming
w1118	Male	UP+Pr	3	7	100	1	18h post priming
w1118	Male	UP+Pr	3	8	100	0	18h post priming
w1118	Male	UP+Pr	3	9	100	0	18h post priming
w1118	Male	UP+Pr	3	10	100	0	18h post priming
w1118	Male	UP+Pr	4	1	24	1	18h post priming
w1118	Male	UP+Pr	4	2	26	1	18h post priming
w1118	Male	UP+Pr	4	3	26	1	18h post priming
w1118	Male	UP+Pr	4	4	30	1	18h post priming
w1118	Male	UP+Pr	4	5	100	1	18h post priming
w1118	Male	UP+Pr	4	6	100	0	18h post priming
w1118	Male	UP+Pr	4	7	100	0	18h post priming
w1118	Male	UP+Pr	4	8	100	0	18h post priming
w1118	Male	UP+Pr	4	9	100	0	18h post priming
w1118	Male	UP+Pr	4	10	100	0	18h post priming
w1118	Male	UP+Pr	5	1	16	1	18h post priming
w1118	Male	UP+Pr	5	2	24	1	18h post priming
w1118	Male	UP+Pr	5	3	24	1	18h post priming
w1118	Male	UP+Pr	5	4	28	1	18h post priming
w1118	Male	UP+Pr	5	5	28	1	18h post priming
w1118	Male	UP+Pr	5	6	28	1	18h post priming
w1118	Male	UP+Pr	5	7	32	1	18h post priming
w1118	Male	UP+Pr	5	8	100	0	18h post priming
w1118	Male	UP+Pr	5	9	100	0	18h post priming
w1118	Male	UP+Pr	5	10	100	0	18h post priming
w1118	Male	UP+Pr	6	1	24	1	18h post priming
w1118	Male	UP+Pr	6	2	26	1	18h post priming
w1118	Male	UP+Pr	6	3	28	1	18h post priming
w1118	Male	UP+Pr	6	4	28	1	18h post priming
w1118	Male	UP+Pr	6	5	28	1	18h post priming
w1118	Male	UP+Pr	6	6	30	1	18h post priming
w1118	Male	UP+Pr	6	7	30	1	18h post priming
w1118	Male	UP+Pr	6	8	100	0	18h post priming
w1118	Male	UP+Pr	6	9	100	0	18h post priming
w1118	Male	UP+Pr	6	10	100	0	18h post priming
w1118	Male	UP+Pr	7	1	26	1	18h post priming
w1118	Male	UP+Pr	7	2	26	1	18h post priming
w1118	Male	UP+Pr	7	3	30	1	18h post priming
w1118	Male	UP+Pr	7	4	32	1	18h post priming
w1118	Male	UP+Pr	7	5	32	1	18h post priming
w1118	Male	UP+Pr	7	6	34	1	18h post priming
w1118	Male	UP+Pr	7	7	34	1	18h post priming
w1118	Male	UP+Pr	7	8	100	0	18h post priming
w1118	Male	UP+Pr	7	9	100	0	18h post priming
w1118	Male	UP+Pr	7	10	100	0	18h post priming
w1118	Male	UP+Pr	7	11	100	0	18h post priming
w1118	Female	PPr+Pr	1	1	18	1	48h post priming
w1118	Female	PPr+Pr	1	2	22	1	48h post priming
w1118	Female	PPr+Pr	1	3	22	1	48h post priming
w1118	Female	PPr+Pr	1	4	36	1	48h post priming
w1118	Female	PPr+Pr	1	5	48	1	48h post priming
w1118	Female	PPr+Pr	1	6	48	1	48h post priming
w1118	Female	PPr+Pr	1	7	100	0	48h post priming
w1118	Female	PPr+Pr	1	8	100	0	48h post priming
w1118	Female	PPr+Pr	1	9	100	0	48h post priming
w1118	Female	PPr+Pr	1	10	100	0	48h post priming
w1118	Female	PPr+Pr	1	11	100	0	48h post priming
w1118	Female	PPr+Pr	2	1	22	1	48h post priming
w1118	Female	PPr+Pr	2	2	22	1	48h post priming
w1118	Female	PPr+Pr	2	3	28	1	48h post priming
w1118	Female	PPr+Pr	2	4	28	1	48h post priming
w1118	Female	PPr+Pr	2	5	42	1	48h post priming
w1118	Female	PPr+Pr	2	6	54	1	48h post priming
w1118	Female	PPr+Pr	2	7	66	1	48h post priming
w1118	Female	PPr+Pr	2	8	100	0	48h post priming
w1118	Female	PPr+Pr	2	9	100	0	48h post priming
w1118	Female	PPr+Pr	2	10	100	0	48h post priming
w1118	Female	PPr+Pr	2	11	100	0	48h post priming
w1118	Female	PPr+Pr	3	1	12	1	48h post priming
w1118	Female	PPr+Pr	3	2	24	1	48h post priming
w1118	Female	PPr+Pr	3	3	24	1	48h post priming
w1118	Female	PPr+Pr	3	4	36	1	48h post priming
w1118	Female	PPr+Pr	3	5	42	1	48h post priming
w1118	Female	PPr+Pr	3	6	100	0	48h post priming
w1118	Female	PPr+Pr	3	7	100	0	48h post priming
w1118	Female	PPr+Pr	3	8	100	0	48h post priming
w1118	Female	PPr+Pr	3	9	100	0	48h post priming
w1118	Female	PPr+Pr	3	10	100	0	48h post priming
w1118	Female	PPr+Pr	4	1	24	1	48h post priming
w1118	Female	PPr+Pr	4	2	32	1	48h post priming
w1118	Female	PPr+Pr	4	3	32	1	48h post priming
w1118	Female	PPr+Pr	4	4	44	1	48h post priming
w1118	Female	PPr+Pr	4	5	44	1	48h post priming
w1118	Female	PPr+Pr	4	6	54	1	48h post priming
w1118	Female	PPr+Pr	4	7	72	1	48h post priming
w1118	Female	PPr+Pr	4	8	100	0	48h post priming
w1118	Female	PPr+Pr	4	9	100	0	48h post priming
w1118	Female	PPr+Pr	4	10	100	0	48h post priming
w1118	Female	PPr+Pr	4	11	100	0	48h post priming
w1118	Female	PPr+Pr	5	1	24	1	48h post priming
w1118	Female	PPr+Pr	5	2	24	1	48h post priming
w1118	Female	PPr+Pr	5	3	42	1	48h post priming
w1118	Female	PPr+Pr	5	4	48	1	48h post priming
w1118	Female	PPr+Pr	5	5	66	1	48h post priming
w1118	Female	PPr+Pr	5	6	66	1	48h post priming
w1118	Female	PPr+Pr	5	7	100	0	48h post priming
w1118	Female	PPr+Pr	5	8	100	0	48h post priming
w1118	Female	PPr+Pr	5	9	100	0	48h post priming
w1118	Female	PPr+Pr	5	10	100	0	48h post priming
w1118	Female	PPr+Pr	6	1	12	1	48h post priming
w1118	Female	PPr+Pr	6	2	20	1	48h post priming
w1118	Female	PPr+Pr	6	3	32	1	48h post priming
w1118	Female	PPr+Pr	6	4	32	1	48h post priming
w1118	Female	PPr+Pr	6	5	36	1	48h post priming
w1118	Female	PPr+Pr	6	6	72	1	48h post priming
w1118	Female	PPr+Pr	6	7	86	1	48h post priming
w1118	Female	PPr+Pr	6	8	100	0	48h post priming
w1118	Female	PPr+Pr	6	9	100	0	48h post priming
w1118	Female	PPr+Pr	6	10	100	0	48h post priming
w1118	Female	PPr+Pr	7	1	24	1	48h post priming
w1118	Female	PPr+Pr	7	2	24	1	48h post priming
w1118	Female	PPr+Pr	7	3	48	1	48h post priming
w1118	Female	PPr+Pr	7	4	54	1	48h post priming
w1118	Female	PPr+Pr	7	5	54	1	48h post priming
w1118	Female	PPr+Pr	7	6	100	0	48h post priming
w1118	Female	PPr+Pr	7	7	100	0	48h post priming
w1118	Female	PPr+Pr	7	8	100	0	48h post priming
w1118	Female	PPr+Pr	7	9	100	0	48h post priming
w1118	Female	PPr+Pr	7	10	100	0	48h post priming
w1118	Female	PPr+Pr	8	1	12	1	48h post priming
w1118	Female	PPr+Pr	8	2	36	1	48h post priming
w1118	Female	PPr+Pr	8	3	36	1	48h post priming
w1118	Female	PPr+Pr	8	4	48	1	48h post priming
w1118	Female	PPr+Pr	8	5	100	0	48h post priming
w1118	Female	PPr+Pr	8	6	100	0	48h post priming
w1118	Female	PPr+Pr	8	7	100	0	48h post priming
w1118	Female	PPr+Pr	8	8	100	0	48h post priming
w1118	Female	PPr+Pr	8	9	100	0	48h post priming
w1118	Female	PPr+Pr	8	10	100	0	48h post priming
w1118	Female	UP+Pr	1	1	18	1	48h post priming
w1118	Female	UP+Pr	1	2	18	1	48h post priming
w1118	Female	UP+Pr	1	3	22	1	48h post priming
w1118	Female	UP+Pr	1	4	24	1	48h post priming
w1118	Female	UP+Pr	1	5	32	1	48h post priming
w1118	Female	UP+Pr	1	6	42	1	48h post priming
w1118	Female	UP+Pr	1	7	42	1	48h post priming
w1118	Female	UP+Pr	1	8	48	1	48h post priming
w1118	Female	UP+Pr	1	9	100	0	48h post priming
w1118	Female	UP+Pr	1	10	100	0	48h post priming
w1118	Female	UP+Pr	2	1	16	1	48h post priming
w1118	Female	UP+Pr	2	2	18	1	48h post priming
w1118	Female	UP+Pr	2	3	24	1	48h post priming
w1118	Female	UP+Pr	2	4	24	1	48h post priming
w1118	Female	UP+Pr	2	5	32	1	48h post priming
w1118	Female	UP+Pr	2	6	36	1	48h post priming
w1118	Female	UP+Pr	2	7	36	1	48h post priming
w1118	Female	UP+Pr	2	8	48	1	48h post priming
w1118	Female	UP+Pr	2	9	54	1	48h post priming
w1118	Female	UP+Pr	2	10	100	0	48h post priming
w1118	Female	UP+Pr	3	1	16	1	48h post priming
w1118	Female	UP+Pr	3	2	22	1	48h post priming
w1118	Female	UP+Pr	3	3	22	1	48h post priming
w1118	Female	UP+Pr	3	4	38	1	48h post priming
w1118	Female	UP+Pr	3	5	38	1	48h post priming
w1118	Female	UP+Pr	3	6	42	1	48h post priming
w1118	Female	UP+Pr	3	7	42	1	48h post priming
w1118	Female	UP+Pr	3	8	86	1	48h post priming
w1118	Female	UP+Pr	3	9	100	0	48h post priming
w1118	Female	UP+Pr	3	10	100	0	48h post priming
w1118	Female	UP+Pr	4	1	22	1	48h post priming
w1118	Female	UP+Pr	4	2	22	1	48h post priming
w1118	Female	UP+Pr	4	3	28	1	48h post priming
w1118	Female	UP+Pr	4	4	30	1	48h post priming
w1118	Female	UP+Pr	4	5	36	1	48h post priming
w1118	Female	UP+Pr	4	6	48	1	48h post priming
w1118	Female	UP+Pr	4	7	48	1	48h post priming
w1118	Female	UP+Pr	4	8	100	0	48h post priming
w1118	Female	UP+Pr	4	9	100	0	48h post priming
w1118	Female	UP+Pr	4	10	100	0	48h post priming
w1118	Female	UP+Pr	5	1	12	1	48h post priming
w1118	Female	UP+Pr	5	2	22	1	48h post priming
w1118	Female	UP+Pr	5	3	22	1	48h post priming
w1118	Female	UP+Pr	5	4	32	1	48h post priming
w1118	Female	UP+Pr	5	5	42	1	48h post priming
w1118	Female	UP+Pr	5	6	48	1	48h post priming
w1118	Female	UP+Pr	5	7	54	1	48h post priming
w1118	Female	UP+Pr	5	8	100	0	48h post priming
w1118	Female	UP+Pr	5	9	100	0	48h post priming
w1118	Female	UP+Pr	5	10	100	0	48h post priming
w1118	Female	UP+Pr	6	1	12	1	48h post priming
w1118	Female	UP+Pr	6	2	16	1	48h post priming
w1118	Female	UP+Pr	6	3	20	1	48h post priming
w1118	Female	UP+Pr	6	4	28	1	48h post priming
w1118	Female	UP+Pr	6	5	28	1	48h post priming
w1118	Female	UP+Pr	6	6	32	1	48h post priming
w1118	Female	UP+Pr	6	7	36	1	48h post priming
w1118	Female	UP+Pr	6	8	48	1	48h post priming
w1118	Female	UP+Pr	6	9	66	1	48h post priming
w1118	Female	UP+Pr	6	10	100	0	48h post priming
w1118	Female	UP+Pr	7	1	16	1	48h post priming
w1118	Female	UP+Pr	7	2	24	1	48h post priming
w1118	Female	UP+Pr	7	3	28	1	48h post priming
w1118	Female	UP+Pr	7	4	28	1	48h post priming
w1118	Female	UP+Pr	7	5	32	1	48h post priming
w1118	Female	UP+Pr	7	6	32	1	48h post priming
w1118	Female	UP+Pr	7	7	32	1	48h post priming
w1118	Female	UP+Pr	7	8	54	1	48h post priming
w1118	Female	UP+Pr	7	9	54	1	48h post priming
w1118	Female	UP+Pr	7	10	100	0	48h post priming
w1118	Female	UP+Pr	8	1	16	1	48h post priming
w1118	Female	UP+Pr	8	2	24	1	48h post priming
w1118	Female	UP+Pr	8	3	24	1	48h post priming
w1118	Female	UP+Pr	8	4	28	1	48h post priming
w1118	Female	UP+Pr	8	5	28	1	48h post priming
w1118	Female	UP+Pr	8	6	32	1	48h post priming
w1118	Female	UP+Pr	8	7	32	1	48h post priming
w1118	Female	UP+Pr	8	8	42	1	48h post priming
w1118	Female	UP+Pr	8	9	100	0	48h post priming
w1118	Female	UP+Pr	8	10	100	0	48h post priming
w1118	Male	PPr+Pr	1	1	28	1	48h post priming
w1118	Male	PPr+Pr	1	2	28	1	48h post priming
w1118	Male	PPr+Pr	1	3	28	1	48h post priming
w1118	Male	PPr+Pr	1	4	36	1	48h post priming
w1118	Male	PPr+Pr	1	5	100	0	48h post priming
w1118	Male	PPr+Pr	1	6	100	0	48h post priming
w1118	Male	PPr+Pr	1	7	100	0	48h post priming
w1118	Male	PPr+Pr	1	8	100	0	48h post priming
w1118	Male	PPr+Pr	1	9	100	0	48h post priming
w1118	Male	PPr+Pr	1	10	100	0	48h post priming
w1118	Male	PPr+Pr	2	1	22	1	48h post priming
w1118	Male	PPr+Pr	2	2	32	1	48h post priming
w1118	Male	PPr+Pr	2	3	32	1	48h post priming
w1118	Male	PPr+Pr	2	4	32	1	48h post priming
w1118	Male	PPr+Pr	2	5	100	0	48h post priming
w1118	Male	PPr+Pr	2	6	100	0	48h post priming
w1118	Male	PPr+Pr	2	7	100	0	48h post priming
w1118	Male	PPr+Pr	2	8	100	0	48h post priming
w1118	Male	PPr+Pr	2	9	100	0	48h post priming
w1118	Male	PPr+Pr	2	10	100	0	48h post priming
w1118	Male	PPr+Pr	3	1	16	1	48h post priming
w1118	Male	PPr+Pr	3	2	24	1	48h post priming
w1118	Male	PPr+Pr	3	3	24	1	48h post priming
w1118	Male	PPr+Pr	3	4	32	1	48h post priming
w1118	Male	PPr+Pr	3	5	48	1	48h post priming
w1118	Male	PPr+Pr	3	6	100	0	48h post priming
w1118	Male	PPr+Pr	3	7	100	0	48h post priming
w1118	Male	PPr+Pr	3	8	100	0	48h post priming
w1118	Male	PPr+Pr	3	9	100	0	48h post priming
w1118	Male	PPr+Pr	3	10	100	0	48h post priming
w1118	Male	PPr+Pr	3	11	100	0	48h post priming
w1118	Male	PPr+Pr	4	1	36	1	48h post priming
w1118	Male	PPr+Pr	4	2	36	1	48h post priming
w1118	Male	PPr+Pr	4	3	48	1	48h post priming
w1118	Male	PPr+Pr	4	4	54	1	48h post priming
w1118	Male	PPr+Pr	4	5	100	0	48h post priming
w1118	Male	PPr+Pr	4	6	100	0	48h post priming
w1118	Male	PPr+Pr	4	7	100	0	48h post priming
w1118	Male	PPr+Pr	4	8	100	0	48h post priming
w1118	Male	PPr+Pr	4	9	100	0	48h post priming
w1118	Male	PPr+Pr	4	10	100	0	48h post priming
w1118	Male	PPr+Pr	5	1	28	1	48h post priming
w1118	Male	PPr+Pr	5	2	32	1	48h post priming
w1118	Male	PPr+Pr	5	3	42	1	48h post priming
w1118	Male	PPr+Pr	5	4	42	1	48h post priming
w1118	Male	PPr+Pr	5	5	100	0	48h post priming
w1118	Male	PPr+Pr	5	6	100	0	48h post priming
w1118	Male	PPr+Pr	5	7	100	0	48h post priming
w1118	Male	PPr+Pr	5	8	100	0	48h post priming
w1118	Male	PPr+Pr	5	9	100	0	48h post priming
w1118	Male	PPr+Pr	5	10	100	0	48h post priming
w1118	Male	PPr+Pr	6	1	32	1	48h post priming
w1118	Male	PPr+Pr	6	2	32	1	48h post priming
w1118	Male	PPr+Pr	6	3	32	1	48h post priming
w1118	Male	PPr+Pr	6	4	100	0	48h post priming
w1118	Male	PPr+Pr	6	5	100	0	48h post priming
w1118	Male	PPr+Pr	6	6	100	0	48h post priming
w1118	Male	PPr+Pr	6	7	100	0	48h post priming
w1118	Male	PPr+Pr	6	8	100	0	48h post priming
w1118	Male	PPr+Pr	6	9	100	0	48h post priming
w1118	Male	PPr+Pr	6	10	100	0	48h post priming
w1118	Male	PPr+Pr	7	1	24	1	48h post priming
w1118	Male	PPr+Pr	7	2	24	1	48h post priming
w1118	Male	PPr+Pr	7	3	28	1	48h post priming
w1118	Male	PPr+Pr	7	4	100	0	48h post priming
w1118	Male	PPr+Pr	7	5	100	0	48h post priming
w1118	Male	PPr+Pr	7	6	100	0	48h post priming
w1118	Male	PPr+Pr	7	7	100	0	48h post priming
w1118	Male	PPr+Pr	7	8	100	0	48h post priming
w1118	Male	PPr+Pr	7	9	100	0	48h post priming
w1118	Male	PPr+Pr	7	10	100	0	48h post priming
w1118	Male	PPr+Pr	8	1	32	1	48h post priming
w1118	Male	PPr+Pr	8	2	32	1	48h post priming
w1118	Male	PPr+Pr	8	3	42	1	48h post priming
w1118	Male	PPr+Pr	8	4	48	1	48h post priming
w1118	Male	PPr+Pr	8	5	100	0	48h post priming
w1118	Male	PPr+Pr	8	6	100	0	48h post priming
w1118	Male	PPr+Pr	8	7	100	0	48h post priming
w1118	Male	PPr+Pr	8	8	100	0	48h post priming
w1118	Male	PPr+Pr	8	9	100	0	48h post priming
w1118	Male	PPr+Pr	8	10	100	0	48h post priming
w1118	Male	UP+Pr	1	1	8	1	48h post priming
w1118	Male	UP+Pr	1	2	20	1	48h post priming
w1118	Male	UP+Pr	1	3	20	1	48h post priming
w1118	Male	UP+Pr	1	4	28	1	48h post priming
w1118	Male	UP+Pr	1	5	32	1	48h post priming
w1118	Male	UP+Pr	1	6	32	1	48h post priming
w1118	Male	UP+Pr	1	7	100	0	48h post priming
w1118	Male	UP+Pr	1	8	100	0	48h post priming
w1118	Male	UP+Pr	1	9	100	0	48h post priming
w1118	Male	UP+Pr	1	10	100	0	48h post priming
w1118	Male	UP+Pr	2	1	20	1	48h post priming
w1118	Male	UP+Pr	2	2	20	1	48h post priming
w1118	Male	UP+Pr	2	3	32	1	48h post priming
w1118	Male	UP+Pr	2	4	32	1	48h post priming
w1118	Male	UP+Pr	2	5	48	1	48h post priming
w1118	Male	UP+Pr	2	6	54	1	48h post priming
w1118	Male	UP+Pr	2	7	100	0	48h post priming
w1118	Male	UP+Pr	2	8	100	0	48h post priming
w1118	Male	UP+Pr	2	9	100	0	48h post priming
w1118	Male	UP+Pr	2	10	100	0	48h post priming
w1118	Male	UP+Pr	3	1	16	1	48h post priming
w1118	Male	UP+Pr	3	2	22	1	48h post priming
w1118	Male	UP+Pr	3	3	36	1	48h post priming
w1118	Male	UP+Pr	3	4	48	1	48h post priming
w1118	Male	UP+Pr	3	5	48	1	48h post priming
w1118	Male	UP+Pr	3	6	66	1	48h post priming
w1118	Male	UP+Pr	3	7	100	0	48h post priming
w1118	Male	UP+Pr	3	8	100	0	48h post priming
w1118	Male	UP+Pr	3	9	100	0	48h post priming
w1118	Male	UP+Pr	3	10	100	0	48h post priming
w1118	Male	UP+Pr	4	1	24	1	48h post priming
w1118	Male	UP+Pr	4	2	28	1	48h post priming
w1118	Male	UP+Pr	4	3	28	1	48h post priming
w1118	Male	UP+Pr	4	4	32	1	48h post priming
w1118	Male	UP+Pr	4	5	44	1	48h post priming
w1118	Male	UP+Pr	4	6	48	1	48h post priming
w1118	Male	UP+Pr	4	7	100	0	48h post priming
w1118	Male	UP+Pr	4	8	100	0	48h post priming
w1118	Male	UP+Pr	4	9	100	0	48h post priming
w1118	Male	UP+Pr	4	10	100	0	48h post priming
w1118	Male	UP+Pr	5	1	18	1	48h post priming
w1118	Male	UP+Pr	5	2	22	1	48h post priming
w1118	Male	UP+Pr	5	3	24	1	48h post priming
w1118	Male	UP+Pr	5	4	28	1	48h post priming
w1118	Male	UP+Pr	5	5	28	1	48h post priming
w1118	Male	UP+Pr	5	6	28	1	48h post priming
w1118	Male	UP+Pr	5	7	32	1	48h post priming
w1118	Male	UP+Pr	5	8	100	0	48h post priming
w1118	Male	UP+Pr	5	9	100	0	48h post priming
w1118	Male	UP+Pr	5	10	100	0	48h post priming
w1118	Male	UP+Pr	6	1	24	1	48h post priming
w1118	Male	UP+Pr	6	2	26	1	48h post priming
w1118	Male	UP+Pr	6	3	28	1	48h post priming
w1118	Male	UP+Pr	6	4	28	1	48h post priming
w1118	Male	UP+Pr	6	5	28	1	48h post priming
w1118	Male	UP+Pr	6	6	36	1	48h post priming
w1118	Male	UP+Pr	6	7	42	1	48h post priming
w1118	Male	UP+Pr	6	8	100	0	48h post priming
w1118	Male	UP+Pr	6	9	100	0	48h post priming
w1118	Male	UP+Pr	6	10	100	0	48h post priming
w1118	Male	UP+Pr	7	1	24	1	48h post priming
w1118	Male	UP+Pr	7	2	24	1	48h post priming
w1118	Male	UP+Pr	7	3	32	1	48h post priming
w1118	Male	UP+Pr	7	4	32	1	48h post priming
w1118	Male	UP+Pr	7	5	36	1	48h post priming
w1118	Male	UP+Pr	7	6	42	1	48h post priming
w1118	Male	UP+Pr	7	7	42	1	48h post priming
w1118	Male	UP+Pr	7	8	100	0	48h post priming
w1118	Male	UP+Pr	7	9	100	0	48h post priming
w1118	Male	UP+Pr	7	10	100	0	48h post priming
w1118	Male	UP+Pr	7	11	100	0	48h post priming
w1118	Male	UP+Pr	8	1	22	1	48h post priming
w1118	Male	UP+Pr	8	2	24	1	48h post priming
w1118	Male	UP+Pr	8	3	32	1	48h post priming
w1118	Male	UP+Pr	8	4	32	1	48h post priming
w1118	Male	UP+Pr	8	5	32	1	48h post priming
w1118	Male	UP+Pr	8	6	48	1	48h post priming
w1118	Male	UP+Pr	8	7	48	1	48h post priming
w1118	Male	UP+Pr	8	8	72	1	48h post priming
w1118	Male	UP+Pr	8	9	72	1	48h post priming
w1118	Male	UP+Pr	8	10	100	0	48h post priming
w1118	Male	UP+Pr	8	11	100	0	48h post priming
w1118	Female	PPr+Pr	1	5	100	0	96h post priming
w1118	Female	PPr+Pr	1	6	100	0	96h post priming
w1118	Female	PPr+Pr	1	7	100	0	96h post priming
w1118	Female	PPr+Pr	1	8	100	0	96h post priming
w1118	Female	PPr+Pr	1	9	100	0	96h post priming
w1118	Female	PPr+Pr	1	10	100	0	96h post priming
w1118	Female	PPr+Pr	2	3	100	0	96h post priming
w1118	Female	PPr+Pr	2	4	100	0	96h post priming
w1118	Female	PPr+Pr	2	5	100	0	96h post priming
w1118	Female	PPr+Pr	2	6	100	0	96h post priming
w1118	Female	PPr+Pr	2	7	100	0	96h post priming
w1118	Female	PPr+Pr	2	8	100	0	96h post priming
w1118	Female	PPr+Pr	2	9	100	0	96h post priming
w1118	Female	PPr+Pr	2	10	100	0	96h post priming
w1118	Female	PPr+Pr	3	8	100	0	96h post priming
w1118	Female	PPr+Pr	3	9	100	0	96h post priming
w1118	Female	PPr+Pr	3	10	100	0	96h post priming
w1118	Female	PPr+Pr	4	5	100	0	96h post priming
w1118	Female	PPr+Pr	4	6	100	0	96h post priming
w1118	Female	PPr+Pr	4	7	100	0	96h post priming
w1118	Female	PPr+Pr	4	8	100	0	96h post priming
w1118	Female	PPr+Pr	4	9	100	0	96h post priming
w1118	Female	PPr+Pr	4	10	100	0	96h post priming
w1118	Female	PPr+Pr	5	4	100	0	96h post priming
w1118	Female	PPr+Pr	5	5	100	0	96h post priming
w1118	Female	PPr+Pr	5	6	100	0	96h post priming
w1118	Female	PPr+Pr	5	7	100	0	96h post priming
w1118	Female	PPr+Pr	5	8	100	0	96h post priming
w1118	Female	PPr+Pr	5	9	100	0	96h post priming
w1118	Female	PPr+Pr	5	10	100	0	96h post priming
w1118	Female	PPr+Pr	1	1	14	1	96h post priming
w1118	Female	PPr+Pr	1	2	22	1	96h post priming
w1118	Female	PPr+Pr	1	3	37	1	96h post priming
w1118	Female	PPr+Pr	1	4	46	1	96h post priming
w1118	Female	PPr+Pr	2	1	40	1	96h post priming
w1118	Female	PPr+Pr	2	2	46	1	96h post priming
w1118	Female	PPr+Pr	3	1	22	1	96h post priming
w1118	Female	PPr+Pr	3	2	22	1	96h post priming
w1118	Female	PPr+Pr	3	3	22	1	96h post priming
w1118	Female	PPr+Pr	3	4	22	1	96h post priming
w1118	Female	PPr+Pr	3	5	37	1	96h post priming
w1118	Female	PPr+Pr	3	6	40	1	96h post priming
w1118	Female	PPr+Pr	3	7	40	1	96h post priming
w1118	Female	PPr+Pr	4	1	37	1	96h post priming
w1118	Female	PPr+Pr	4	2	37	1	96h post priming
w1118	Female	PPr+Pr	4	3	40	1	96h post priming
w1118	Female	PPr+Pr	4	4	40	1	96h post priming
w1118	Female	PPr+Pr	5	1	22	1	96h post priming
w1118	Female	PPr+Pr	5	2	37	1	96h post priming
w1118	Female	PPr+Pr	5	3	43	1	96h post priming
w1118	Female	UP+Pr	2	9	100	0	96h post priming
w1118	Female	UP+Pr	2	10	100	0	96h post priming
w1118	Female	UP+Pr	3	9	100	0	96h post priming
w1118	Female	UP+Pr	3	10	100	0	96h post priming
w1118	Female	UP+Pr	5	7	100	0	96h post priming
w1118	Female	UP+Pr	5	8	100	0	96h post priming
w1118	Female	UP+Pr	5	9	100	0	96h post priming
w1118	Female	UP+Pr	5	10	100	0	96h post priming
w1118	Female	UP+Pr	6	9	100	0	96h post priming
w1118	Female	UP+Pr	6	10	100	0	96h post priming
w1118	Female	UP+Pr	7	9	100	0	96h post priming
w1118	Female	UP+Pr	7	10	100	0	96h post priming
w1118	Female	UP+Pr	1	1	10	1	96h post priming
w1118	Female	UP+Pr	1	2	12	1	96h post priming
w1118	Female	UP+Pr	1	3	24	1	96h post priming
w1118	Female	UP+Pr	1	4	24	1	96h post priming
w1118	Female	UP+Pr	1	5	24	1	96h post priming
w1118	Female	UP+Pr	1	6	45	1	96h post priming
w1118	Female	UP+Pr	1	7	45	1	96h post priming
w1118	Female	UP+Pr	1	8	45	1	96h post priming
w1118	Female	UP+Pr	2	1	16	1	96h post priming
w1118	Female	UP+Pr	2	2	19.5	1	96h post priming
w1118	Female	UP+Pr	2	3	22	1	96h post priming
w1118	Female	UP+Pr	2	4	24	1	96h post priming
w1118	Female	UP+Pr	2	5	24	1	96h post priming
w1118	Female	UP+Pr	2	6	24	1	96h post priming
w1118	Female	UP+Pr	2	7	45	1	96h post priming
w1118	Female	UP+Pr	2	8	45	1	96h post priming
w1118	Female	UP+Pr	3	1	22	1	96h post priming
w1118	Female	UP+Pr	3	2	22	1	96h post priming
w1118	Female	UP+Pr	3	3	22	1	96h post priming
w1118	Female	UP+Pr	3	4	39	1	96h post priming
w1118	Female	UP+Pr	3	5	39	1	96h post priming
w1118	Female	UP+Pr	3	6	42	1	96h post priming
w1118	Female	UP+Pr	3	7	45	1	96h post priming
w1118	Female	UP+Pr	3	8	56	1	96h post priming
w1118	Female	UP+Pr	4	1	16	1	96h post priming
w1118	Female	UP+Pr	4	2	16	1	96h post priming
w1118	Female	UP+Pr	4	3	22	1	96h post priming
w1118	Female	UP+Pr	4	4	22	1	96h post priming
w1118	Female	UP+Pr	4	5	22	1	96h post priming
w1118	Female	UP+Pr	4	6	24	1	96h post priming
w1118	Female	UP+Pr	4	7	24	1	96h post priming
w1118	Female	UP+Pr	4	8	24	1	96h post priming
w1118	Female	UP+Pr	4	9	48	1	96h post priming
w1118	Female	UP+Pr	5	1	24	1	96h post priming
w1118	Female	UP+Pr	5	2	39	1	96h post priming
w1118	Female	UP+Pr	5	3	42	1	96h post priming
w1118	Female	UP+Pr	5	4	42	1	96h post priming
w1118	Female	UP+Pr	5	5	45	1	96h post priming
w1118	Female	UP+Pr	5	6	45	1	96h post priming
w1118	Female	UP+Pr	6	1	10	1	96h post priming
w1118	Female	UP+Pr	6	2	22	1	96h post priming
w1118	Female	UP+Pr	6	3	22	1	96h post priming
w1118	Female	UP+Pr	6	4	22	1	96h post priming
w1118	Female	UP+Pr	6	5	24	1	96h post priming
w1118	Female	UP+Pr	6	6	42	1	96h post priming
w1118	Female	UP+Pr	6	7	45	1	96h post priming
w1118	Female	UP+Pr	6	8	45	1	96h post priming
w1118	Female	UP+Pr	7	1	24	1	96h post priming
w1118	Female	UP+Pr	7	2	24	1	96h post priming
w1118	Female	UP+Pr	7	3	24	1	96h post priming
w1118	Female	UP+Pr	7	4	39	1	96h post priming
w1118	Female	UP+Pr	7	5	42	1	96h post priming
w1118	Female	UP+Pr	7	6	45	1	96h post priming
w1118	Female	UP+Pr	7	7	45	1	96h post priming
w1118	Female	UP+Pr	7	8	45	1	96h post priming
w1118	Male	PPr+Pr	1	3	100	0	96h post priming
w1118	Male	PPr+Pr	1	4	100	0	96h post priming
w1118	Male	PPr+Pr	1	5	100	0	96h post priming
w1118	Male	PPr+Pr	1	6	100	0	96h post priming
w1118	Male	PPr+Pr	1	7	100	0	96h post priming
w1118	Male	PPr+Pr	1	8	100	0	96h post priming
w1118	Male	PPr+Pr	1	9	100	0	96h post priming
w1118	Male	PPr+Pr	1	10	100	0	96h post priming
w1118	Male	PPr+Pr	2	6	100	0	96h post priming
w1118	Male	PPr+Pr	2	7	100	0	96h post priming
w1118	Male	PPr+Pr	2	8	100	0	96h post priming
w1118	Male	PPr+Pr	2	9	100	0	96h post priming
w1118	Male	PPr+Pr	2	10	100	0	96h post priming
w1118	Male	PPr+Pr	3	6	100	0	96h post priming
w1118	Male	PPr+Pr	3	7	100	0	96h post priming
w1118	Male	PPr+Pr	3	8	100	0	96h post priming
w1118	Male	PPr+Pr	3	9	100	0	96h post priming
w1118	Male	PPr+Pr	3	10	100	0	96h post priming
w1118	Male	PPr+Pr	1	1	22	1	96h post priming
w1118	Male	PPr+Pr	1	2	46	1	96h post priming
w1118	Male	PPr+Pr	2	1	12	1	96h post priming
w1118	Male	PPr+Pr	2	2	37	1	96h post priming
w1118	Male	PPr+Pr	2	3	37	1	96h post priming
w1118	Male	PPr+Pr	2	4	40	1	96h post priming
w1118	Male	PPr+Pr	2	5	46	1	96h post priming
w1118	Male	PPr+Pr	3	1	37	1	96h post priming
w1118	Male	PPr+Pr	3	2	37	1	96h post priming
w1118	Male	PPr+Pr	3	3	37	1	96h post priming
w1118	Male	PPr+Pr	3	4	37	1	96h post priming
w1118	Male	PPr+Pr	3	5	46	1	96h post priming
w1118	Male	UP+Pr	1	9	100	0	96h post priming
w1118	Male	UP+Pr	1	10	100	0	96h post priming
w1118	Male	UP+Pr	2	8	100	0	96h post priming
w1118	Male	UP+Pr	2	9	100	0	96h post priming
w1118	Male	UP+Pr	2	10	100	0	96h post priming
w1118	Male	UP+Pr	3	7	100	0	96h post priming
w1118	Male	UP+Pr	3	8	100	0	96h post priming
w1118	Male	UP+Pr	3	9	100	0	96h post priming
w1118	Male	UP+Pr	3	10	100	0	96h post priming
w1118	Male	UP+Pr	5	9	100	0	96h post priming
w1118	Male	UP+Pr	5	10	100	0	96h post priming
w1118	Male	UP+Pr	1	1	22	1	96h post priming
w1118	Male	UP+Pr	1	2	22	1	96h post priming
w1118	Male	UP+Pr	1	3	22	1	96h post priming
w1118	Male	UP+Pr	1	4	42	1	96h post priming
w1118	Male	UP+Pr	1	5	45	1	96h post priming
w1118	Male	UP+Pr	1	6	45	1	96h post priming
w1118	Male	UP+Pr	1	7	45	1	96h post priming
w1118	Male	UP+Pr	1	8	45	1	96h post priming
w1118	Male	UP+Pr	2	1	19.5	1	96h post priming
w1118	Male	UP+Pr	2	2	22	1	96h post priming
w1118	Male	UP+Pr	2	3	22	1	96h post priming
w1118	Male	UP+Pr	2	4	22	1	96h post priming
w1118	Male	UP+Pr	2	5	24	1	96h post priming
w1118	Male	UP+Pr	2	6	42	1	96h post priming
w1118	Male	UP+Pr	2	7	45	1	96h post priming
w1118	Male	UP+Pr	3	1	19.5	1	96h post priming
w1118	Male	UP+Pr	3	2	24	1	96h post priming
w1118	Male	UP+Pr	3	3	24	1	96h post priming
w1118	Male	UP+Pr	3	4	42	1	96h post priming
w1118	Male	UP+Pr	3	5	45	1	96h post priming
w1118	Male	UP+Pr	3	6	45	1	96h post priming
w1118	Male	UP+Pr	4	1	19.5	1	96h post priming
w1118	Male	UP+Pr	4	2	22	1	96h post priming
w1118	Male	UP+Pr	4	3	22	1	96h post priming
w1118	Male	UP+Pr	4	4	24	1	96h post priming
w1118	Male	UP+Pr	4	5	42	1	96h post priming
w1118	Male	UP+Pr	4	6	42	1	96h post priming
w1118	Male	UP+Pr	4	7	42	1	96h post priming
w1118	Male	UP+Pr	4	8	45	1	96h post priming
w1118	Male	UP+Pr	4	9	45	1	96h post priming
w1118	Male	UP+Pr	4	10	48	1	96h post priming
w1118	Male	UP+Pr	5	1	22	1	96h post priming
w1118	Male	UP+Pr	5	2	24	1	96h post priming
w1118	Male	UP+Pr	5	3	24	1	96h post priming
w1118	Male	UP+Pr	5	4	24	1	96h post priming
w1118	Male	UP+Pr	5	5	39	1	96h post priming
w1118	Male	UP+Pr	5	6	45	1	96h post priming
w1118	Male	UP+Pr	5	7	45	1	96h post priming
w1118	Male	UP+Pr	5	8	45	1	96h post priming
w1118	Male	UP+Pr	6	1	12	1	96h post priming
w1118	Male	UP+Pr	6	2	19.5	1	96h post priming
w1118	Male	UP+Pr	6	3	22	1	96h post priming
w1118	Male	UP+Pr	6	4	22	1	96h post priming
w1118	Male	UP+Pr	6	5	24	1	96h post priming
w1118	Male	UP+Pr	6	6	39	1	96h post priming
w1118	Male	UP+Pr	6	7	42	1	96h post priming
w1118	Male	UP+Pr	6	8	42	1	96h post priming
w1118	Male	UP+Pr	6	9	45	1	96h post priming
w1118	Male	UP+Pr	6	10	45	1	96h post priming
w1118	Female	PPr+Pr	1	1	8	1	168h post priming
w1118	Female	PPr+Pr	1	2	14	1	168h post priming
w1118	Female	PPr+Pr	1	3	24	1	168h post priming
w1118	Female	PPr+Pr	1	4	24	1	168h post priming
w1118	Female	PPr+Pr	1	5	36	1	168h post priming
w1118	Female	PPr+Pr	1	6	48	1	168h post priming
w1118	Female	PPr+Pr	1	7	62	1	168h post priming
w1118	Female	PPr+Pr	1	8	100	0	168h post priming
w1118	Female	PPr+Pr	1	9	100	0	168h post priming
w1118	Female	PPr+Pr	1	10	100	0	168h post priming
w1118	Female	PPr+Pr	2	1	12	1	168h post priming
w1118	Female	PPr+Pr	2	2	16	1	168h post priming
w1118	Female	PPr+Pr	2	3	24	1	168h post priming
w1118	Female	PPr+Pr	2	4	36	1	168h post priming
w1118	Female	PPr+Pr	2	5	36	1	168h post priming
w1118	Female	PPr+Pr	2	6	48	1	168h post priming
w1118	Female	PPr+Pr	2	7	100	0	168h post priming
w1118	Female	PPr+Pr	2	8	100	0	168h post priming
w1118	Female	PPr+Pr	2	9	100	0	168h post priming
w1118	Female	PPr+Pr	2	10	100	0	168h post priming
w1118	Female	PPr+Pr	3	1	18	1	168h post priming
w1118	Female	PPr+Pr	3	2	18	1	168h post priming
w1118	Female	PPr+Pr	3	3	22	1	168h post priming
w1118	Female	PPr+Pr	3	4	32	1	168h post priming
w1118	Female	PPr+Pr	3	5	48	1	168h post priming
w1118	Female	PPr+Pr	3	6	54	1	168h post priming
w1118	Female	PPr+Pr	3	7	54	1	168h post priming
w1118	Female	PPr+Pr	3	8	100	0	168h post priming
w1118	Female	PPr+Pr	3	9	100	0	168h post priming
w1118	Female	PPr+Pr	3	10	100	0	168h post priming
w1118	Female	PPr+Pr	4	1	22	1	168h post priming
w1118	Female	PPr+Pr	4	2	22	1	168h post priming
w1118	Female	PPr+Pr	4	3	36	1	168h post priming
w1118	Female	PPr+Pr	4	4	54	1	168h post priming
w1118	Female	PPr+Pr	4	5	54	1	168h post priming
w1118	Female	PPr+Pr	4	6	54	1	168h post priming
w1118	Female	PPr+Pr	4	7	62	1	168h post priming
w1118	Female	PPr+Pr	4	8	72	1	168h post priming
w1118	Female	PPr+Pr	4	9	100	0	168h post priming
w1118	Female	PPr+Pr	4	10	100	0	168h post priming
w1118	Female	PPr+Pr	5	1	18	1	168h post priming
w1118	Female	PPr+Pr	5	2	22	1	168h post priming
w1118	Female	PPr+Pr	5	3	22	1	168h post priming
w1118	Female	PPr+Pr	5	4	48	1	168h post priming
w1118	Female	PPr+Pr	5	5	56	1	168h post priming
w1118	Female	PPr+Pr	5	6	100	0	168h post priming
w1118	Female	PPr+Pr	5	7	100	0	168h post priming
w1118	Female	PPr+Pr	5	8	100	0	168h post priming
w1118	Female	PPr+Pr	5	9	100	0	168h post priming
w1118	Female	PPr+Pr	5	10	100	0	168h post priming
w1118	Female	PPr+Pr	6	1	20	1	168h post priming
w1118	Female	PPr+Pr	6	2	20	1	168h post priming
w1118	Female	PPr+Pr	6	3	24	1	168h post priming
w1118	Female	PPr+Pr	6	4	36	1	168h post priming
w1118	Female	PPr+Pr	6	5	44	1	168h post priming
w1118	Female	PPr+Pr	6	6	54	1	168h post priming
w1118	Female	PPr+Pr	6	7	64	1	168h post priming
w1118	Female	PPr+Pr	6	8	100	0	168h post priming
w1118	Female	PPr+Pr	6	9	100	0	168h post priming
w1118	Female	PPr+Pr	6	10	100	0	168h post priming
w1118	Female	PPr+Pr	7	1	12	1	168h post priming
w1118	Female	PPr+Pr	7	2	18	1	168h post priming
w1118	Female	PPr+Pr	7	3	24	1	168h post priming
w1118	Female	PPr+Pr	7	4	24	1	168h post priming
w1118	Female	PPr+Pr	7	5	48	1	168h post priming
w1118	Female	PPr+Pr	7	6	54	1	168h post priming
w1118	Female	PPr+Pr	7	7	60	1	168h post priming
w1118	Female	PPr+Pr	7	8	60	1	168h post priming
w1118	Female	PPr+Pr	7	9	100	0	168h post priming
w1118	Female	PPr+Pr	7	10	100	0	168h post priming
w1118	Female	UP+Pr	1	1	12	1	168h post priming
w1118	Female	UP+Pr	1	2	22	1	168h post priming
w1118	Female	UP+Pr	1	3	22	1	168h post priming
w1118	Female	UP+Pr	1	4	24	1	168h post priming
w1118	Female	UP+Pr	1	5	24	1	168h post priming
w1118	Female	UP+Pr	1	6	36	1	168h post priming
w1118	Female	UP+Pr	1	7	44	1	168h post priming
w1118	Female	UP+Pr	1	8	54	1	168h post priming
w1118	Female	UP+Pr	1	9	100	0	168h post priming
w1118	Female	UP+Pr	1	10	100	0	168h post priming
w1118	Female	UP+Pr	2	1	18	1	168h post priming
w1118	Female	UP+Pr	2	2	22	1	168h post priming
w1118	Female	UP+Pr	2	3	22	1	168h post priming
w1118	Female	UP+Pr	2	4	24	1	168h post priming
w1118	Female	UP+Pr	2	5	44	1	168h post priming
w1118	Female	UP+Pr	2	6	44	1	168h post priming
w1118	Female	UP+Pr	2	7	54	1	168h post priming
w1118	Female	UP+Pr	2	8	60	1	168h post priming
w1118	Female	UP+Pr	2	9	72	1	168h post priming
w1118	Female	UP+Pr	2	10	100	0	168h post priming
w1118	Female	UP+Pr	3	1	8	1	168h post priming
w1118	Female	UP+Pr	3	2	18	1	168h post priming
w1118	Female	UP+Pr	3	3	18	1	168h post priming
w1118	Female	UP+Pr	3	4	24	1	168h post priming
w1118	Female	UP+Pr	3	5	36	1	168h post priming
w1118	Female	UP+Pr	3	6	44	1	168h post priming
w1118	Female	UP+Pr	3	7	44	1	168h post priming
w1118	Female	UP+Pr	3	8	100	0	168h post priming
w1118	Female	UP+Pr	3	9	100	0	168h post priming
w1118	Female	UP+Pr	3	10	100	0	168h post priming
w1118	Female	UP+Pr	4	1	18	1	168h post priming
w1118	Female	UP+Pr	4	2	22	1	168h post priming
w1118	Female	UP+Pr	4	3	22	1	168h post priming
w1118	Female	UP+Pr	4	4	24	1	168h post priming
w1118	Female	UP+Pr	4	5	36	1	168h post priming
w1118	Female	UP+Pr	4	6	36	1	168h post priming
w1118	Female	UP+Pr	4	7	48	1	168h post priming
w1118	Female	UP+Pr	4	8	54	1	168h post priming
w1118	Female	UP+Pr	4	9	100	0	168h post priming
w1118	Female	UP+Pr	4	10	100	0	168h post priming
w1118	Female	UP+Pr	5	1	24	1	168h post priming
w1118	Female	UP+Pr	5	2	36	1	168h post priming
w1118	Female	UP+Pr	5	3	42	1	168h post priming
w1118	Female	UP+Pr	5	4	54	1	168h post priming
w1118	Female	UP+Pr	5	5	54	1	168h post priming
w1118	Female	UP+Pr	5	6	60	1	168h post priming
w1118	Female	UP+Pr	5	7	72	1	168h post priming
w1118	Female	UP+Pr	5	8	100	0	168h post priming
w1118	Female	UP+Pr	5	9	100	0	168h post priming
w1118	Female	UP+Pr	5	10	100	0	168h post priming
w1118	Female	UP+Pr	6	1	14	1	168h post priming
w1118	Female	UP+Pr	6	2	22	1	168h post priming
w1118	Female	UP+Pr	6	3	24	1	168h post priming
w1118	Female	UP+Pr	6	4	32	1	168h post priming
w1118	Female	UP+Pr	6	5	32	1	168h post priming
w1118	Female	UP+Pr	6	6	44	1	168h post priming
w1118	Female	UP+Pr	6	7	100	0	168h post priming
w1118	Female	UP+Pr	6	8	100	0	168h post priming
w1118	Female	UP+Pr	6	9	100	0	168h post priming
w1118	Female	UP+Pr	6	10	100	0	168h post priming
w1118	Female	UP+Pr	7	1	18	1	168h post priming
w1118	Female	UP+Pr	7	2	32	1	168h post priming
w1118	Female	UP+Pr	7	3	32	1	168h post priming
w1118	Female	UP+Pr	7	4	44	1	168h post priming
w1118	Female	UP+Pr	7	5	44	1	168h post priming
w1118	Female	UP+Pr	7	6	44	1	168h post priming
w1118	Female	UP+Pr	7	7	44	1	168h post priming
w1118	Female	UP+Pr	7	8	54	1	168h post priming
w1118	Female	UP+Pr	7	9	100	0	168h post priming
w1118	Female	UP+Pr	7	10	100	0	168h post priming
w1118	Male	PPr+Pr	1	1	22	1	168h post priming
w1118	Male	PPr+Pr	1	2	24	1	168h post priming
w1118	Male	PPr+Pr	1	3	48	1	168h post priming
w1118	Male	PPr+Pr	1	4	48	1	168h post priming
w1118	Male	PPr+Pr	1	5	100	0	168h post priming
w1118	Male	PPr+Pr	1	6	100	0	168h post priming
w1118	Male	PPr+Pr	1	7	100	0	168h post priming
w1118	Male	PPr+Pr	1	8	100	0	168h post priming
w1118	Male	PPr+Pr	1	9	100	0	168h post priming
w1118	Male	PPr+Pr	1	10	100	0	168h post priming
w1118	Male	PPr+Pr	2	1	24	1	168h post priming
w1118	Male	PPr+Pr	2	2	36	1	168h post priming
w1118	Male	PPr+Pr	2	3	36	1	168h post priming
w1118	Male	PPr+Pr	2	4	54	1	168h post priming
w1118	Male	PPr+Pr	2	5	54	1	168h post priming
w1118	Male	PPr+Pr	2	6	72	1	168h post priming
w1118	Male	PPr+Pr	2	7	100	0	168h post priming
w1118	Male	PPr+Pr	2	8	100	0	168h post priming
w1118	Male	PPr+Pr	2	9	100	0	168h post priming
w1118	Male	PPr+Pr	2	10	100	0	168h post priming
w1118	Male	PPr+Pr	3	1	12	1	168h post priming
w1118	Male	PPr+Pr	3	2	24	1	168h post priming
w1118	Male	PPr+Pr	3	3	48	1	168h post priming
w1118	Male	PPr+Pr	3	4	100	0	168h post priming
w1118	Male	PPr+Pr	3	5	100	0	168h post priming
w1118	Male	PPr+Pr	3	6	100	0	168h post priming
w1118	Male	PPr+Pr	3	7	100	0	168h post priming
w1118	Male	PPr+Pr	3	8	100	0	168h post priming
w1118	Male	PPr+Pr	3	9	100	0	168h post priming
w1118	Male	PPr+Pr	3	10	100	0	168h post priming
w1118	Male	PPr+Pr	4	1	18	1	168h post priming
w1118	Male	PPr+Pr	4	2	32	1	168h post priming
w1118	Male	PPr+Pr	4	3	32	1	168h post priming
w1118	Male	PPr+Pr	4	4	54	1	168h post priming
w1118	Male	PPr+Pr	4	5	72	1	168h post priming
w1118	Male	PPr+Pr	4	6	100	0	168h post priming
w1118	Male	PPr+Pr	4	7	100	0	168h post priming
w1118	Male	PPr+Pr	4	8	100	0	168h post priming
w1118	Male	PPr+Pr	4	9	100	0	168h post priming
w1118	Male	PPr+Pr	4	10	100	0	168h post priming
w1118	Male	PPr+Pr	5	1	22	1	168h post priming
w1118	Male	PPr+Pr	5	2	44	1	168h post priming
w1118	Male	PPr+Pr	5	3	44	1	168h post priming
w1118	Male	PPr+Pr	5	4	56	1	168h post priming
w1118	Male	PPr+Pr	5	5	64	1	168h post priming
w1118	Male	PPr+Pr	5	6	100	0	168h post priming
w1118	Male	PPr+Pr	5	7	100	0	168h post priming
w1118	Male	PPr+Pr	5	8	100	0	168h post priming
w1118	Male	PPr+Pr	5	9	100	0	168h post priming
w1118	Male	PPr+Pr	5	10	100	0	168h post priming
w1118	Male	PPr+Pr	6	1	12	1	168h post priming
w1118	Male	PPr+Pr	6	2	24	1	168h post priming
w1118	Male	PPr+Pr	6	3	24	1	168h post priming
w1118	Male	PPr+Pr	6	4	24	1	168h post priming
w1118	Male	PPr+Pr	6	5	100	0	168h post priming
w1118	Male	PPr+Pr	6	6	100	0	168h post priming
w1118	Male	PPr+Pr	6	7	100	0	168h post priming
w1118	Male	PPr+Pr	6	8	100	0	168h post priming
w1118	Male	PPr+Pr	6	9	100	0	168h post priming
w1118	Male	PPr+Pr	6	10	100	0	168h post priming
w1118	Male	PPr+Pr	7	1	20	1	168h post priming
w1118	Male	PPr+Pr	7	2	36	1	168h post priming
w1118	Male	PPr+Pr	7	3	36	1	168h post priming
w1118	Male	PPr+Pr	7	4	44	1	168h post priming
w1118	Male	PPr+Pr	7	5	72	1	168h post priming
w1118	Male	PPr+Pr	7	6	80	1	168h post priming
w1118	Male	PPr+Pr	7	7	100	0	168h post priming
w1118	Male	PPr+Pr	7	8	100	0	168h post priming
w1118	Male	PPr+Pr	7	9	100	0	168h post priming
w1118	Male	PPr+Pr	7	10	100	0	168h post priming
w1118	Male	UP+Pr	1	1	16	1	168h post priming
w1118	Male	UP+Pr	1	2	18	1	168h post priming
w1118	Male	UP+Pr	1	3	22	1	168h post priming
w1118	Male	UP+Pr	1	4	24	1	168h post priming
w1118	Male	UP+Pr	1	5	24	1	168h post priming
w1118	Male	UP+Pr	1	6	36	1	168h post priming
w1118	Male	UP+Pr	1	7	39	1	168h post priming
w1118	Male	UP+Pr	1	8	44	1	168h post priming
w1118	Male	UP+Pr	1	9	100	0	168h post priming
w1118	Male	UP+Pr	1	10	100	0	168h post priming
w1118	Male	UP+Pr	2	1	18	1	168h post priming
w1118	Male	UP+Pr	2	2	18	1	168h post priming
w1118	Male	UP+Pr	2	3	22	1	168h post priming
w1118	Male	UP+Pr	2	4	24	1	168h post priming
w1118	Male	UP+Pr	2	5	36	1	168h post priming
w1118	Male	UP+Pr	2	6	39	1	168h post priming
w1118	Male	UP+Pr	2	7	39	1	168h post priming
w1118	Male	UP+Pr	2	8	54	0	168h post priming
w1118	Male	UP+Pr	2	9	100	0	168h post priming
w1118	Male	UP+Pr	2	10	100	0	168h post priming
w1118	Male	UP+Pr	3	1	12	1	168h post priming
w1118	Male	UP+Pr	3	2	12	1	168h post priming
w1118	Male	UP+Pr	3	3	18	1	168h post priming
w1118	Male	UP+Pr	3	4	22	1	168h post priming
w1118	Male	UP+Pr	3	5	32	1	168h post priming
w1118	Male	UP+Pr	3	6	36	1	168h post priming
w1118	Male	UP+Pr	3	7	44	0	168h post priming
w1118	Male	UP+Pr	3	8	100	0	168h post priming
w1118	Male	UP+Pr	3	9	100	0	168h post priming
w1118	Male	UP+Pr	3	10	100	0	168h post priming
w1118	Male	UP+Pr	4	1	18	1	168h post priming
w1118	Male	UP+Pr	4	2	22	1	168h post priming
w1118	Male	UP+Pr	4	3	22	1	168h post priming
w1118	Male	UP+Pr	4	4	36	1	168h post priming
w1118	Male	UP+Pr	4	5	36	1	168h post priming
w1118	Male	UP+Pr	4	6	42	1	168h post priming
w1118	Male	UP+Pr	4	7	60	1	168h post priming
w1118	Male	UP+Pr	4	8	100	0	168h post priming
w1118	Male	UP+Pr	4	9	100	0	168h post priming
w1118	Male	UP+Pr	4	10	100	0	168h post priming
w1118	Male	UP+Pr	5	1	22	1	168h post priming
w1118	Male	UP+Pr	5	2	22	1	168h post priming
w1118	Male	UP+Pr	5	3	26	1	168h post priming
w1118	Male	UP+Pr	5	4	26	1	168h post priming
w1118	Male	UP+Pr	5	5	32	1	168h post priming
w1118	Male	UP+Pr	5	6	36	1	168h post priming
w1118	Male	UP+Pr	5	7	44	1	168h post priming
w1118	Male	UP+Pr	5	8	48	1	168h post priming
w1118	Male	UP+Pr	5	9	100	0	168h post priming
w1118	Male	UP+Pr	5	10	100	0	168h post priming
w1118	Male	UP+Pr	6	1	8	1	168h post priming
w1118	Male	UP+Pr	6	2	16	1	168h post priming
w1118	Male	UP+Pr	6	3	20	1	168h post priming
w1118	Male	UP+Pr	6	4	20	1	168h post priming
w1118	Male	UP+Pr	6	5	32	1	168h post priming
w1118	Male	UP+Pr	6	6	48	1	168h post priming
w1118	Male	UP+Pr	6	7	100	0	168h post priming
w1118	Male	UP+Pr	6	8	100	0	168h post priming
w1118	Male	UP+Pr	6	9	100	0	168h post priming
w1118	Male	UP+Pr	6	10	100	0	168h post priming
w1118	Male	UP+Pr	7	1	12	1	168h post priming
w1118	Male	UP+Pr	7	2	12	1	168h post priming
w1118	Male	UP+Pr	7	3	22	1	168h post priming
w1118	Male	UP+Pr	7	4	26	1	168h post priming
w1118	Male	UP+Pr	7	5	32	1	168h post priming
w1118	Male	UP+Pr	7	6	32	1	168h post priming
w1118	Male	UP+Pr	7	7	48	1	168h post priming
w1118	Male	UP+Pr	7	8	54	1	168h post priming
w1118	Male	UP+Pr	7	9	100	0	168h post priming
w1118	Male	UP+Pr	7	10	100	0	168h post priming
w1118	Female	PPr+Pr	1	1	8	1	336h post priming
w1118	Female	PPr+Pr	1	2	10	1	336h post priming
w1118	Female	PPr+Pr	1	3	18	1	336h post priming
w1118	Female	PPr+Pr	1	4	24	1	336h post priming
w1118	Female	PPr+Pr	1	5	26	1	336h post priming
w1118	Female	PPr+Pr	1	6	36	1	336h post priming
w1118	Female	PPr+Pr	1	7	36	1	336h post priming
w1118	Female	PPr+Pr	1	8	100	0	336h post priming
w1118	Female	PPr+Pr	1	9	100	0	336h post priming
w1118	Female	PPr+Pr	1	10	100	0	336h post priming
w1118	Female	PPr+Pr	2	1	12	1	336h post priming
w1118	Female	PPr+Pr	2	2	12	1	336h post priming
w1118	Female	PPr+Pr	2	3	22	1	336h post priming
w1118	Female	PPr+Pr	2	4	32	1	336h post priming
w1118	Female	PPr+Pr	2	5	32	1	336h post priming
w1118	Female	PPr+Pr	2	6	46	1	336h post priming
w1118	Female	PPr+Pr	2	7	49	1	336h post priming
w1118	Female	PPr+Pr	2	8	100	0	336h post priming
w1118	Female	PPr+Pr	2	9	100	0	336h post priming
w1118	Female	PPr+Pr	2	10	100	0	336h post priming
w1118	Female	PPr+Pr	3	1	12	1	336h post priming
w1118	Female	PPr+Pr	3	2	14	1	336h post priming
w1118	Female	PPr+Pr	3	3	18	1	336h post priming
w1118	Female	PPr+Pr	3	4	24	1	336h post priming
w1118	Female	PPr+Pr	3	5	32	1	336h post priming
w1118	Female	PPr+Pr	3	6	32	1	336h post priming
w1118	Female	PPr+Pr	3	7	44	1	336h post priming
w1118	Female	PPr+Pr	3	8	60	1	336h post priming
w1118	Female	PPr+Pr	3	9	100	0	336h post priming
w1118	Female	PPr+Pr	3	10	100	0	336h post priming
w1118	Female	PPr+Pr	4	1	18	1	336h post priming
w1118	Female	PPr+Pr	4	2	20	1	336h post priming
w1118	Female	PPr+Pr	4	3	36	1	336h post priming
w1118	Female	PPr+Pr	4	4	36	1	336h post priming
w1118	Female	PPr+Pr	4	5	48	1	336h post priming
w1118	Female	PPr+Pr	4	6	54	1	336h post priming
w1118	Female	PPr+Pr	4	7	100	0	336h post priming
w1118	Female	PPr+Pr	4	8	100	0	336h post priming
w1118	Female	PPr+Pr	4	9	100	0	336h post priming
w1118	Female	PPr+Pr	4	10	100	0	336h post priming
w1118	Female	PPr+Pr	5	1	22	1	336h post priming
w1118	Female	PPr+Pr	5	2	22	1	336h post priming
w1118	Female	PPr+Pr	5	3	22	1	336h post priming
w1118	Female	PPr+Pr	5	4	36	1	336h post priming
w1118	Female	PPr+Pr	5	5	48	1	336h post priming
w1118	Female	PPr+Pr	5	6	48	1	336h post priming
w1118	Female	PPr+Pr	5	7	100	0	336h post priming
w1118	Female	PPr+Pr	5	8	100	0	336h post priming
w1118	Female	PPr+Pr	5	9	100	0	336h post priming
w1118	Female	PPr+Pr	5	10	100	0	336h post priming
w1118	Female	PPr+Pr	6	1	12	1	336h post priming
w1118	Female	PPr+Pr	6	2	20	1	336h post priming
w1118	Female	PPr+Pr	6	3	20	1	336h post priming
w1118	Female	PPr+Pr	6	4	32	1	336h post priming
w1118	Female	PPr+Pr	6	5	32	1	336h post priming
w1118	Female	PPr+Pr	6	6	44	1	336h post priming
w1118	Female	PPr+Pr	6	7	70	1	336h post priming
w1118	Female	PPr+Pr	6	8	100	0	336h post priming
w1118	Female	PPr+Pr	6	9	100	0	336h post priming
w1118	Female	PPr+Pr	6	10	100	0	336h post priming
w1118	Female	PPr+Pr	7	1	20	1	336h post priming
w1118	Female	PPr+Pr	7	2	20	1	336h post priming
w1118	Female	PPr+Pr	7	3	36	1	336h post priming
w1118	Female	PPr+Pr	7	4	44	1	336h post priming
w1118	Female	PPr+Pr	7	5	44	1	336h post priming
w1118	Female	PPr+Pr	7	6	54	1	336h post priming
w1118	Female	PPr+Pr	7	7	62	1	336h post priming
w1118	Female	PPr+Pr	7	8	100	0	336h post priming
w1118	Female	PPr+Pr	7	9	100	0	336h post priming
w1118	Female	PPr+Pr	7	10	100	0	336h post priming
w1118	Female	UP+Pr	1	1	20	1	336h post priming
w1118	Female	UP+Pr	1	2	20	1	336h post priming
w1118	Female	UP+Pr	1	3	26	1	336h post priming
w1118	Female	UP+Pr	1	4	30	1	336h post priming
w1118	Female	UP+Pr	1	5	30	1	336h post priming
w1118	Female	UP+Pr	1	6	44	1	336h post priming
w1118	Female	UP+Pr	1	7	44	1	336h post priming
w1118	Female	UP+Pr	1	8	100	0	336h post priming
w1118	Female	UP+Pr	1	9	100	0	336h post priming
w1118	Female	UP+Pr	1	10	100	0	336h post priming
w1118	Female	UP+Pr	1	11	100	0	336h post priming
w1118	Female	UP+Pr	2	1	18	1	336h post priming
w1118	Female	UP+Pr	2	2	20	1	336h post priming
w1118	Female	UP+Pr	2	3	20	1	336h post priming
w1118	Female	UP+Pr	2	4	32	1	336h post priming
w1118	Female	UP+Pr	2	5	36	1	336h post priming
w1118	Female	UP+Pr	2	6	36	1	336h post priming
w1118	Female	UP+Pr	2	7	39	1	336h post priming
w1118	Female	UP+Pr	2	8	39	1	336h post priming
w1118	Female	UP+Pr	2	9	100	0	336h post priming
w1118	Female	UP+Pr	2	10	100	0	336h post priming
w1118	Female	UP+Pr	3	1	8	1	336h post priming
w1118	Female	UP+Pr	3	2	10	1	336h post priming
w1118	Female	UP+Pr	3	3	16	1	336h post priming
w1118	Female	UP+Pr	3	4	20	1	336h post priming
w1118	Female	UP+Pr	3	5	24	1	336h post priming
w1118	Female	UP+Pr	3	6	26	1	336h post priming
w1118	Female	UP+Pr	3	7	39	1	336h post priming
w1118	Female	UP+Pr	3	8	42	1	336h post priming
w1118	Female	UP+Pr	3	9	42	1	336h post priming
w1118	Female	UP+Pr	3	10	60	0	336h post priming
w1118	Female	UP+Pr	4	1	18	1	336h post priming
w1118	Female	UP+Pr	4	2	18	1	336h post priming
w1118	Female	UP+Pr	4	3	20	1	336h post priming
w1118	Female	UP+Pr	4	4	22	1	336h post priming
w1118	Female	UP+Pr	4	5	34	1	336h post priming
w1118	Female	UP+Pr	4	6	48	1	336h post priming
w1118	Female	UP+Pr	4	7	100	0	336h post priming
w1118	Female	UP+Pr	4	8	100	0	336h post priming
w1118	Female	UP+Pr	4	9	100	0	336h post priming
w1118	Female	UP+Pr	4	10	100	0	336h post priming
w1118	Female	UP+Pr	5	1	10	1	336h post priming
w1118	Female	UP+Pr	5	2	10	1	336h post priming
w1118	Female	UP+Pr	5	3	16	1	336h post priming
w1118	Female	UP+Pr	5	4	22	1	336h post priming
w1118	Female	UP+Pr	5	5	22	1	336h post priming
w1118	Female	UP+Pr	5	6	36	1	336h post priming
w1118	Female	UP+Pr	5	7	39	1	336h post priming
w1118	Female	UP+Pr	5	8	100	0	336h post priming
w1118	Female	UP+Pr	5	9	100	0	336h post priming
w1118	Female	UP+Pr	5	10	100	0	336h post priming
w1118	Female	UP+Pr	6	1	22	1	336h post priming
w1118	Female	UP+Pr	6	2	32	1	336h post priming
w1118	Female	UP+Pr	6	3	48	1	336h post priming
w1118	Female	UP+Pr	6	4	48	1	336h post priming
w1118	Female	UP+Pr	6	5	54	1	336h post priming
w1118	Female	UP+Pr	6	6	54	1	336h post priming
w1118	Female	UP+Pr	6	7	60	1	336h post priming
w1118	Female	UP+Pr	6	8	72	1	336h post priming
w1118	Female	UP+Pr	6	9	100	0	336h post priming
w1118	Female	UP+Pr	6	10	100	0	336h post priming
w1118	Female	UP+Pr	7	1	24	1	336h post priming
w1118	Female	UP+Pr	7	2	26	1	336h post priming
w1118	Female	UP+Pr	7	3	32	1	336h post priming
w1118	Female	UP+Pr	7	4	48	1	336h post priming
w1118	Female	UP+Pr	7	5	60	1	336h post priming
w1118	Female	UP+Pr	7	6	72	1	336h post priming
w1118	Female	UP+Pr	7	7	80	1	336h post priming
w1118	Female	UP+Pr	7	8	100	0	336h post priming
w1118	Female	UP+Pr	7	9	100	0	336h post priming
w1118	Female	UP+Pr	7	10	100	0	336h post priming
w1118	Male	PPr+Pr	1	1	22	1	336h post priming
w1118	Male	PPr+Pr	1	2	24	1	336h post priming
w1118	Male	PPr+Pr	1	3	36	1	336h post priming
w1118	Male	PPr+Pr	1	4	36	1	336h post priming
w1118	Male	PPr+Pr	1	5	48	1	336h post priming
w1118	Male	PPr+Pr	1	6	48	1	336h post priming
w1118	Male	PPr+Pr	1	7	100	0	336h post priming
w1118	Male	PPr+Pr	1	8	100	0	336h post priming
w1118	Male	PPr+Pr	1	9	100	0	336h post priming
w1118	Male	PPr+Pr	1	10	100	0	336h post priming
w1118	Male	PPr+Pr	2	1	18	1	336h post priming
w1118	Male	PPr+Pr	2	2	26	1	336h post priming
w1118	Male	PPr+Pr	2	3	26	1	336h post priming
w1118	Male	PPr+Pr	2	4	44	1	336h post priming
w1118	Male	PPr+Pr	2	5	44	1	336h post priming
w1118	Male	PPr+Pr	2	6	72	1	336h post priming
w1118	Male	PPr+Pr	2	7	100	0	336h post priming
w1118	Male	PPr+Pr	2	8	100	0	336h post priming
w1118	Male	PPr+Pr	2	9	100	0	336h post priming
w1118	Male	PPr+Pr	2	10	100	0	336h post priming
w1118	Male	PPr+Pr	3	1	12	1	336h post priming
w1118	Male	PPr+Pr	3	2	32	1	336h post priming
w1118	Male	PPr+Pr	3	3	32	1	336h post priming
w1118	Male	PPr+Pr	3	4	42	1	336h post priming
w1118	Male	PPr+Pr	3	5	42	1	336h post priming
w1118	Male	PPr+Pr	3	6	54	1	336h post priming
w1118	Male	PPr+Pr	3	7	54	1	336h post priming
w1118	Male	PPr+Pr	3	8	100	0	336h post priming
w1118	Male	PPr+Pr	3	9	100	0	336h post priming
w1118	Male	PPr+Pr	3	10	100	0	336h post priming
w1118	Male	PPr+Pr	4	1	12	1	336h post priming
w1118	Male	PPr+Pr	4	2	26	1	336h post priming
w1118	Male	PPr+Pr	4	3	26	1	336h post priming
w1118	Male	PPr+Pr	4	4	44	1	336h post priming
w1118	Male	PPr+Pr	4	5	44	1	336h post priming
w1118	Male	PPr+Pr	4	6	60	1	336h post priming
w1118	Male	PPr+Pr	4	7	100	0	336h post priming
w1118	Male	PPr+Pr	4	8	100	0	336h post priming
w1118	Male	PPr+Pr	4	9	100	0	336h post priming
w1118	Male	PPr+Pr	4	10	100	0	336h post priming
w1118	Male	PPr+Pr	5	1	24	1	336h post priming
w1118	Male	PPr+Pr	5	2	24	1	336h post priming
w1118	Male	PPr+Pr	5	3	36	1	336h post priming
w1118	Male	PPr+Pr	5	4	36	1	336h post priming
w1118	Male	PPr+Pr	5	5	54	1	336h post priming
w1118	Male	PPr+Pr	5	6	72	1	336h post priming
w1118	Male	PPr+Pr	5	7	100	0	336h post priming
w1118	Male	PPr+Pr	5	8	100	0	336h post priming
w1118	Male	PPr+Pr	5	9	100	0	336h post priming
w1118	Male	PPr+Pr	5	10	100	0	336h post priming
w1118	Male	PPr+Pr	6	1	10	1	336h post priming
w1118	Male	PPr+Pr	6	2	24	1	336h post priming
w1118	Male	PPr+Pr	6	3	24	1	336h post priming
w1118	Male	PPr+Pr	6	4	36	1	336h post priming
w1118	Male	PPr+Pr	6	5	39	1	336h post priming
w1118	Male	PPr+Pr	6	6	39	1	336h post priming
w1118	Male	PPr+Pr	6	7	54	1	336h post priming
w1118	Male	PPr+Pr	6	8	100	0	336h post priming
w1118	Male	PPr+Pr	6	9	100	0	336h post priming
w1118	Male	PPr+Pr	6	10	100	0	336h post priming
w1118	Male	PPr+Pr	7	1	8	1	336h post priming
w1118	Male	PPr+Pr	7	2	18	1	336h post priming
w1118	Male	PPr+Pr	7	3	26	1	336h post priming
w1118	Male	PPr+Pr	7	4	26	1	336h post priming
w1118	Male	PPr+Pr	7	5	26	1	336h post priming
w1118	Male	PPr+Pr	7	6	54	1	336h post priming
w1118	Male	PPr+Pr	7	7	60	1	336h post priming
w1118	Male	PPr+Pr	7	8	100	0	336h post priming
w1118	Male	PPr+Pr	7	9	100	0	336h post priming
w1118	Male	PPr+Pr	7	10	100	0	336h post priming
w1118	Male	UP+Pr	1	1	10	1	336h post priming
w1118	Male	UP+Pr	1	2	20	1	336h post priming
w1118	Male	UP+Pr	1	3	22	1	336h post priming
w1118	Male	UP+Pr	1	4	22	1	336h post priming
w1118	Male	UP+Pr	1	5	26	1	336h post priming
w1118	Male	UP+Pr	1	6	36	1	336h post priming
w1118	Male	UP+Pr	1	7	48	1	336h post priming
w1118	Male	UP+Pr	1	8	54	1	336h post priming
w1118	Male	UP+Pr	1	9	100	0	336h post priming
w1118	Male	UP+Pr	1	10	100	0	336h post priming
w1118	Male	UP+Pr	2	1	14	1	336h post priming
w1118	Male	UP+Pr	2	2	14	1	336h post priming
w1118	Male	UP+Pr	2	3	22	1	336h post priming
w1118	Male	UP+Pr	2	4	22	1	336h post priming
w1118	Male	UP+Pr	2	5	32	1	336h post priming
w1118	Male	UP+Pr	2	6	36	1	336h post priming
w1118	Male	UP+Pr	2	7	54	1	336h post priming
w1118	Male	UP+Pr	2	8	54	1	336h post priming
w1118	Male	UP+Pr	2	9	100	0	336h post priming
w1118	Male	UP+Pr	2	10	100	0	336h post priming
w1118	Male	UP+Pr	3	1	12	1	336h post priming
w1118	Male	UP+Pr	3	2	20	1	336h post priming
w1118	Male	UP+Pr	3	3	20	1	336h post priming
w1118	Male	UP+Pr	3	4	26	1	336h post priming
w1118	Male	UP+Pr	3	5	26	1	336h post priming
w1118	Male	UP+Pr	3	6	28	1	336h post priming
w1118	Male	UP+Pr	3	7	48	1	336h post priming
w1118	Male	UP+Pr	3	8	100	0	336h post priming
w1118	Male	UP+Pr	3	9	100	0	336h post priming
w1118	Male	UP+Pr	3	10	100	0	336h post priming
w1118	Male	UP+Pr	4	1	18	1	336h post priming
w1118	Male	UP+Pr	4	2	24	1	336h post priming
w1118	Male	UP+Pr	4	3	24	1	336h post priming
w1118	Male	UP+Pr	4	4	24	1	336h post priming
w1118	Male	UP+Pr	4	5	24	1	336h post priming
w1118	Male	UP+Pr	4	6	30	1	336h post priming
w1118	Male	UP+Pr	4	7	30	1	336h post priming
w1118	Male	UP+Pr	4	8	48	1	336h post priming
w1118	Male	UP+Pr	4	9	48	1	336h post priming
w1118	Male	UP+Pr	4	10	100	0	336h post priming
w1118	Male	UP+Pr	5	1	8	1	336h post priming
w1118	Male	UP+Pr	5	2	10	1	336h post priming
w1118	Male	UP+Pr	5	3	20	1	336h post priming
w1118	Male	UP+Pr	5	4	24	1	336h post priming
w1118	Male	UP+Pr	5	5	24	1	336h post priming
w1118	Male	UP+Pr	5	6	32	1	336h post priming
w1118	Male	UP+Pr	5	7	36	1	336h post priming
w1118	Male	UP+Pr	5	8	48	1	336h post priming
w1118	Male	UP+Pr	5	9	54	1	336h post priming
w1118	Male	UP+Pr	5	10	60	1	336h post priming
w1118	Male	UP+Pr	6	1	18	1	336h post priming
w1118	Male	UP+Pr	6	2	18	1	336h post priming
w1118	Male	UP+Pr	6	3	22	1	336h post priming
w1118	Male	UP+Pr	6	4	22	1	336h post priming
w1118	Male	UP+Pr	6	5	28	1	336h post priming
w1118	Male	UP+Pr	6	6	42	1	336h post priming
w1118	Male	UP+Pr	6	7	62	1	336h post priming
w1118	Male	UP+Pr	6	8	100	0	336h post priming
w1118	Male	UP+Pr	6	9	100	0	336h post priming
w1118	Male	UP+Pr	6	10	100	0	336h post priming
w1118	Male	UP+Pr	7	1	12	1	336h post priming
w1118	Male	UP+Pr	7	2	18	1	336h post priming
w1118	Male	UP+Pr	7	3	18	1	336h post priming
w1118	Male	UP+Pr	7	4	22	1	336h post priming
w1118	Male	UP+Pr	7	5	22	1	336h post priming
w1118	Male	UP+Pr	7	6	39	1	336h post priming
w1118	Male	UP+Pr	7	7	42	1	336h post priming
w1118	Male	UP+Pr	7	8	80	1	336h post priming
w1118	Male	UP+Pr	7	9	100	0	336h post priming
w1118	Male	UP+Pr	7	10	100	0	336h post priming

## Sheet: Fig 2 - various lab wild-types
flyline	treatment	sex	vial	id	hpi	censor
CantonS	Primed	Female	1	5	100	0		# w1118 - same data plotted in Fig1C, included in this fig to allow a direct comparison with other fly lines
CantonS	Primed	Female	1	6	100	0
CantonS	Primed	Female	3	7	100	0
CantonS	Primed	Female	3	8	100	0
CantonS	Primed	Female	3	9	100	0
CantonS	Primed	Female	3	10	100	0
CantonS	Primed	Female	4	6	100	0
CantonS	Primed	Female	4	7	100	0
CantonS	Primed	Female	4	8	100	0
CantonS	Primed	Female	4	9	100	0
CantonS	Primed	Female	4	10	100	0
CantonS	Primed	Female	5	7	100	0
CantonS	Primed	Female	5	8	100	0
CantonS	Primed	Female	5	9	100	0
CantonS	Primed	Female	5	10	100	0
OR W -+ve	Primed	Female	1	6	100	0
OR W -+ve	Primed	Female	1	7	100	0
OR W -+ve	Primed	Female	1	8	100	0
OR W -+ve	Primed	Female	1	9	100	0
OR W -+ve	Primed	Female	2	7	100	0
OR W -+ve	Primed	Female	2	8	100	0
OR W -+ve	Primed	Female	2	9	100	0
OR W -+ve	Primed	Female	2	10	100	0
OR W -+ve	Primed	Female	3	8	100	0
OR W -+ve	Primed	Female	3	9	100	0
OR W -+ve	Primed	Female	3	10	100	0
OR W -+ve	Primed	Female	4	6	100	0
OR W -+ve	Primed	Female	4	7	100	0
OR W -+ve	Primed	Female	4	8	100	0
OR W -+ve	Primed	Female	4	9	100	0
OR W -ve	Primed	Female	3	6	100	0
OR W -ve	Primed	Female	3	7	100	0
OR W -ve	Primed	Female	3	8	100	0
OR W -ve	Primed	Female	3	9	100	0
OR W -ve	Primed	Female	4	5	100	0
w1118	Primed	Female	1	5	100	0
w1118	Primed	Female	1	6	100	0
w1118	Primed	Female	1	7	100	0
w1118	Primed	Female	1	8	100	0
w1118	Primed	Female	1	9	100	0
w1118	Primed	Female	1	10	100	0
w1118	Primed	Female	2	3	100	0
w1118	Primed	Female	2	4	100	0
w1118	Primed	Female	2	5	100	0
w1118	Primed	Female	2	6	100	0
w1118	Primed	Female	2	7	100	0
w1118	Primed	Female	2	8	100	0
w1118	Primed	Female	2	9	100	0
w1118	Primed	Female	2	10	100	0
w1118	Primed	Female	3	8	100	0
w1118	Primed	Female	3	9	100	0
w1118	Primed	Female	3	10	100	0
w1118	Primed	Female	4	5	100	0
w1118	Primed	Female	4	6	100	0
w1118	Primed	Female	4	7	100	0
w1118	Primed	Female	4	8	100	0
w1118	Primed	Female	4	9	100	0
w1118	Primed	Female	4	10	100	0
w1118	Primed	Female	5	4	100	0
w1118	Primed	Female	5	5	100	0
w1118	Primed	Female	5	6	100	0
w1118	Primed	Female	5	7	100	0
w1118	Primed	Female	5	8	100	0
w1118	Primed	Female	5	9	100	0
w1118	Primed	Female	5	10	100	0
OR W -+ve	Unprimed	Female	1	6	100	0
OR W -+ve	Unprimed	Female	1	7	100	0
OR W -+ve	Unprimed	Female	1	8	100	0
OR W -+ve	Unprimed	Female	1	9	100	0
OR W -+ve	Unprimed	Female	2	5	100	0
OR W -+ve	Unprimed	Female	2	6	100	0
OR W -+ve	Unprimed	Female	2	7	100	0
OR W -+ve	Unprimed	Female	2	8	100	0
OR W -+ve	Unprimed	Female	2	9	100	0
OR W -+ve	Unprimed	Female	2	10	100	0
OR W -+ve	Unprimed	Female	3	5	100	0
OR W -+ve	Unprimed	Female	3	6	100	0
OR W -+ve	Unprimed	Female	3	7	100	0
OR W -+ve	Unprimed	Female	3	8	100	0
OR W -+ve	Unprimed	Female	3	9	100	0
OR W -+ve	Unprimed	Female	3	10	100	0
OR W -+ve	Unprimed	Female	4	6	100	0
OR W -+ve	Unprimed	Female	4	7	100	0
OR W -+ve	Unprimed	Female	4	8	100	0
OR W -+ve	Unprimed	Female	4	9	100	0
OR W -+ve	Unprimed	Female	4	10	100	0
OR W -ve	Unprimed	Female	1	10	100	0
OR W -ve	Unprimed	Female	2	8	100	0
OR W -ve	Unprimed	Female	2	9	100	0
OR W -ve	Unprimed	Female	4	9	100	0
OR W -ve	Unprimed	Female	4	10	100	0
OR W -ve	Unprimed	Female	5	9	100	0
OR W -ve	Unprimed	Female	5	10	100	0
w1118	Unprimed	Female	2	9	100	0
w1118	Unprimed	Female	2	10	100	0
w1118	Unprimed	Female	3	9	100	0
w1118	Unprimed	Female	3	10	100	0
w1118	Unprimed	Female	5	7	100	0
w1118	Unprimed	Female	5	8	100	0
w1118	Unprimed	Female	5	9	100	0
w1118	Unprimed	Female	5	10	100	0
w1118	Unprimed	Female	6	9	100	0
w1118	Unprimed	Female	6	10	100	0
w1118	Unprimed	Female	7	9	100	0
w1118	Unprimed	Female	7	10	100	0
CantonS	Primed	Female	1	1	13	1
CantonS	Primed	Female	1	2	23	1
CantonS	Primed	Female	1	3	44	1
CantonS	Primed	Female	1	4	47	1
CantonS	Primed	Female	2	1	13	1
CantonS	Primed	Female	2	2	23	1
CantonS	Primed	Female	2	3	23	1
CantonS	Primed	Female	2	4	23	1
CantonS	Primed	Female	2	5	44	1
CantonS	Primed	Female	2	6	47	1
CantonS	Primed	Female	2	7	47	1
CantonS	Primed	Female	2	8	47	1
CantonS	Primed	Female	3	1	23	1
CantonS	Primed	Female	3	2	23	1
CantonS	Primed	Female	3	3	23	1
CantonS	Primed	Female	3	4	28	1
CantonS	Primed	Female	3	5	28	1
CantonS	Primed	Female	3	6	41	1
CantonS	Primed	Female	4	1	23	1
CantonS	Primed	Female	4	2	28	1
CantonS	Primed	Female	4	3	28	1
CantonS	Primed	Female	4	4	28	1
CantonS	Primed	Female	4	5	41	1
CantonS	Primed	Female	5	1	23	1
CantonS	Primed	Female	5	2	23	1
CantonS	Primed	Female	5	3	23	1
CantonS	Primed	Female	5	4	28	1
CantonS	Primed	Female	5	5	28	1
CantonS	Primed	Female	5	6	47	1
OR W -+ve	Primed	Female	1	1	13	1
OR W -+ve	Primed	Female	1	2	23	1
OR W -+ve	Primed	Female	1	3	23	1
OR W -+ve	Primed	Female	1	4	28	1
OR W -+ve	Primed	Female	1	5	41	1
OR W -+ve	Primed	Female	2	1	13	1
OR W -+ve	Primed	Female	2	2	15	1
OR W -+ve	Primed	Female	2	3	28	1
OR W -+ve	Primed	Female	2	4	28	1
OR W -+ve	Primed	Female	2	5	28	1
OR W -+ve	Primed	Female	2	6	47	1
OR W -+ve	Primed	Female	3	1	13	1
OR W -+ve	Primed	Female	3	2	15	1
OR W -+ve	Primed	Female	3	3	23	1
OR W -+ve	Primed	Female	3	4	23	1
OR W -+ve	Primed	Female	3	5	41	1
OR W -+ve	Primed	Female	3	6	41	1
OR W -+ve	Primed	Female	3	7	47	1
OR W -+ve	Primed	Female	4	1	13	1
OR W -+ve	Primed	Female	4	2	21	1
OR W -+ve	Primed	Female	4	3	23	1
OR W -+ve	Primed	Female	4	4	23	1
OR W -+ve	Primed	Female	4	5	47	1
OR W -ve	Primed	Female	1	1	22	1
OR W -ve	Primed	Female	1	2	22	1
OR W -ve	Primed	Female	1	3	37	1
OR W -ve	Primed	Female	1	4	37	1
OR W -ve	Primed	Female	1	5	40	1
OR W -ve	Primed	Female	1	6	40	1
OR W -ve	Primed	Female	1	7	46	1
OR W -ve	Primed	Female	1	8	56	1
OR W -ve	Primed	Female	1	9	56	1
OR W -ve	Primed	Female	1	10	56	1
OR W -ve	Primed	Female	2	1	22	1
OR W -ve	Primed	Female	2	2	37	1
OR W -ve	Primed	Female	2	3	37	1
OR W -ve	Primed	Female	2	4	37	1
OR W -ve	Primed	Female	2	5	37	1
OR W -ve	Primed	Female	2	6	46	1
OR W -ve	Primed	Female	2	7	56	1
OR W -ve	Primed	Female	2	8	56	1
OR W -ve	Primed	Female	2	9	56	1
OR W -ve	Primed	Female	2	10	56	1
OR W -ve	Primed	Female	3	1	17.5	1
OR W -ve	Primed	Female	3	2	22	1
OR W -ve	Primed	Female	3	3	22	1
OR W -ve	Primed	Female	3	4	37	1
OR W -ve	Primed	Female	3	5	37	1
OR W -ve	Primed	Female	4	1	22	1
OR W -ve	Primed	Female	4	2	37	1
OR W -ve	Primed	Female	4	3	40	1
OR W -ve	Primed	Female	4	4	46	1
w1118	Primed	Female	1	1	14	1
w1118	Primed	Female	1	2	22	1
w1118	Primed	Female	1	3	37	1
w1118	Primed	Female	1	4	46	1
w1118	Primed	Female	2	1	40	1
w1118	Primed	Female	2	2	46	1
w1118	Primed	Female	3	1	22	1
w1118	Primed	Female	3	2	22	1
w1118	Primed	Female	3	3	22	1
w1118	Primed	Female	3	4	22	1
w1118	Primed	Female	3	5	37	1
w1118	Primed	Female	3	6	40	1
w1118	Primed	Female	3	7	40	1
w1118	Primed	Female	4	1	37	1
w1118	Primed	Female	4	2	37	1
w1118	Primed	Female	4	3	40	1
w1118	Primed	Female	4	4	40	1
w1118	Primed	Female	5	1	22	1
w1118	Primed	Female	5	2	37	1
w1118	Primed	Female	5	3	43	1
CantonS	Unprimed	Female	1	1	18	1
CantonS	Unprimed	Female	1	2	24	1
CantonS	Unprimed	Female	1	3	26	1
CantonS	Unprimed	Female	1	4	26	1
CantonS	Unprimed	Female	1	5	26	1
CantonS	Unprimed	Female	1	6	26	1
CantonS	Unprimed	Female	1	7	41	1
CantonS	Unprimed	Female	1	8	41	1
CantonS	Unprimed	Female	1	9	44	1
CantonS	Unprimed	Female	1	10	47	1
CantonS	Unprimed	Female	2	1	24	1
CantonS	Unprimed	Female	2	2	24	1
CantonS	Unprimed	Female	2	3	26	1
CantonS	Unprimed	Female	2	4	26	1
CantonS	Unprimed	Female	2	5	26	1
CantonS	Unprimed	Female	2	6	26	1
CantonS	Unprimed	Female	2	7	41	1
CantonS	Unprimed	Female	2	8	44	1
CantonS	Unprimed	Female	2	9	47	1
CantonS	Unprimed	Female	2	10	47	1
CantonS	Unprimed	Female	3	1	24	1
CantonS	Unprimed	Female	3	2	24	1
CantonS	Unprimed	Female	3	3	24	1
CantonS	Unprimed	Female	3	4	24	1
CantonS	Unprimed	Female	3	5	26	1
CantonS	Unprimed	Female	3	6	26	1
CantonS	Unprimed	Female	3	7	26	1
CantonS	Unprimed	Female	3	8	26	1
CantonS	Unprimed	Female	3	9	41	1
CantonS	Unprimed	Female	3	10	50	1
CantonS	Unprimed	Female	4	1	21.5	1
CantonS	Unprimed	Female	4	2	21.5	1
CantonS	Unprimed	Female	4	3	24	1
CantonS	Unprimed	Female	4	4	24	1
CantonS	Unprimed	Female	4	5	24	1
CantonS	Unprimed	Female	4	6	24	1
CantonS	Unprimed	Female	4	7	26	1
CantonS	Unprimed	Female	4	8	26	1
CantonS	Unprimed	Female	4	9	26	1
CantonS	Unprimed	Female	4	10	50	1
CantonS	Unprimed	Female	5	1	21.5	1
CantonS	Unprimed	Female	5	2	24	1
CantonS	Unprimed	Female	5	3	26	1
CantonS	Unprimed	Female	5	4	26	1
CantonS	Unprimed	Female	5	5	26	1
CantonS	Unprimed	Female	5	6	41	1
CantonS	Unprimed	Female	5	7	44	1
CantonS	Unprimed	Female	5	8	44	1
CantonS	Unprimed	Female	5	9	47	1
CantonS	Unprimed	Female	5	10	50	1
OR W -+ve	Unprimed	Female	1	1	26	1
OR W -+ve	Unprimed	Female	1	2	26	1
OR W -+ve	Unprimed	Female	1	3	26	1
OR W -+ve	Unprimed	Female	1	4	44	1
OR W -+ve	Unprimed	Female	1	5	50	1
OR W -+ve	Unprimed	Female	2	1	21.5	1
OR W -+ve	Unprimed	Female	2	2	21.5	1
OR W -+ve	Unprimed	Female	2	3	24	1
OR W -+ve	Unprimed	Female	2	4	47	1
OR W -+ve	Unprimed	Female	3	1	21.5	1
OR W -+ve	Unprimed	Female	3	2	44	1
OR W -+ve	Unprimed	Female	3	3	47	1
OR W -+ve	Unprimed	Female	3	4	47	1
OR W -+ve	Unprimed	Female	4	1	26	1
OR W -+ve	Unprimed	Female	4	2	41	1
OR W -+ve	Unprimed	Female	4	3	44	1
OR W -+ve	Unprimed	Female	4	4	44	1
OR W -+ve	Unprimed	Female	4	5	47	1
OR W -ve	Unprimed	Female	1	1	17	1
OR W -ve	Unprimed	Female	1	2	20.5	1
OR W -ve	Unprimed	Female	1	3	25	1
OR W -ve	Unprimed	Female	1	4	25	1
OR W -ve	Unprimed	Female	1	5	25	1
OR W -ve	Unprimed	Female	1	6	40	1
OR W -ve	Unprimed	Female	1	7	40	1
OR W -ve	Unprimed	Female	1	8	43	1
OR W -ve	Unprimed	Female	1	9	46	1
OR W -ve	Unprimed	Female	2	1	11	1
OR W -ve	Unprimed	Female	2	2	20.5	1
OR W -ve	Unprimed	Female	2	3	25	1
OR W -ve	Unprimed	Female	2	4	25	1
OR W -ve	Unprimed	Female	2	5	25	1
OR W -ve	Unprimed	Female	2	6	25	1
OR W -ve	Unprimed	Female	2	7	46	1
OR W -ve	Unprimed	Female	3	1	23	1
OR W -ve	Unprimed	Female	3	2	23	1
OR W -ve	Unprimed	Female	3	3	25	1
OR W -ve	Unprimed	Female	3	4	25	1
OR W -ve	Unprimed	Female	3	5	25	1
OR W -ve	Unprimed	Female	3	6	40	1
OR W -ve	Unprimed	Female	3	7	40	1
OR W -ve	Unprimed	Female	3	8	43	1
OR W -ve	Unprimed	Female	3	9	43	1
OR W -ve	Unprimed	Female	3	10	46	1
OR W -ve	Unprimed	Female	4	1	11	1
OR W -ve	Unprimed	Female	4	2	15	1
OR W -ve	Unprimed	Female	4	3	25	1
OR W -ve	Unprimed	Female	4	4	25	1
OR W -ve	Unprimed	Female	4	5	25	1
OR W -ve	Unprimed	Female	4	6	25	1
OR W -ve	Unprimed	Female	4	7	40	1
OR W -ve	Unprimed	Female	4	8	46	1
OR W -ve	Unprimed	Female	5	1	23	1
OR W -ve	Unprimed	Female	5	2	23	1
OR W -ve	Unprimed	Female	5	3	25	1
OR W -ve	Unprimed	Female	5	4	25	1
OR W -ve	Unprimed	Female	5	5	25	1
OR W -ve	Unprimed	Female	5	6	25	1
OR W -ve	Unprimed	Female	5	7	43	1
OR W -ve	Unprimed	Female	5	8	46	1
w1118	Unprimed	Female	1	1	10	1
w1118	Unprimed	Female	1	2	12	1
w1118	Unprimed	Female	1	3	24	1
w1118	Unprimed	Female	1	4	24	1
w1118	Unprimed	Female	1	5	24	1
w1118	Unprimed	Female	1	6	45	1
w1118	Unprimed	Female	1	7	45	1
w1118	Unprimed	Female	1	8	45	1
w1118	Unprimed	Female	2	1	16	1
w1118	Unprimed	Female	2	2	19.5	1
w1118	Unprimed	Female	2	3	22	1
w1118	Unprimed	Female	2	4	24	1
w1118	Unprimed	Female	2	5	24	1
w1118	Unprimed	Female	2	6	24	1
w1118	Unprimed	Female	2	7	45	1
w1118	Unprimed	Female	2	8	45	1
w1118	Unprimed	Female	3	1	22	1
w1118	Unprimed	Female	3	2	22	1
w1118	Unprimed	Female	3	3	22	1
w1118	Unprimed	Female	3	4	39	1
w1118	Unprimed	Female	3	5	39	1
w1118	Unprimed	Female	3	6	42	1
w1118	Unprimed	Female	3	7	45	1
w1118	Unprimed	Female	3	8	56	1
w1118	Unprimed	Female	4	1	16	1
w1118	Unprimed	Female	4	2	16	1
w1118	Unprimed	Female	4	3	22	1
w1118	Unprimed	Female	4	4	22	1
w1118	Unprimed	Female	4	5	22	1
w1118	Unprimed	Female	4	6	24	1
w1118	Unprimed	Female	4	7	24	1
w1118	Unprimed	Female	4	8	24	1
w1118	Unprimed	Female	4	9	48	1
w1118	Unprimed	Female	5	1	24	1
w1118	Unprimed	Female	5	2	39	1
w1118	Unprimed	Female	5	3	42	1
w1118	Unprimed	Female	5	4	42	1
w1118	Unprimed	Female	5	5	45	1
w1118	Unprimed	Female	5	6	45	1
w1118	Unprimed	Female	6	1	10	1
w1118	Unprimed	Female	6	2	22	1
w1118	Unprimed	Female	6	3	22	1
w1118	Unprimed	Female	6	4	22	1
w1118	Unprimed	Female	6	5	24	1
w1118	Unprimed	Female	6	6	42	1
w1118	Unprimed	Female	6	7	45	1
w1118	Unprimed	Female	6	8	45	1
w1118	Unprimed	Female	7	1	24	1
w1118	Unprimed	Female	7	2	24	1
w1118	Unprimed	Female	7	3	24	1
w1118	Unprimed	Female	7	4	39	1
w1118	Unprimed	Female	7	5	42	1
w1118	Unprimed	Female	7	6	45	1
w1118	Unprimed	Female	7	7	45	1
w1118	Unprimed	Female	7	8	45	1
CantonS	Primed	Male	1	8	100	0
CantonS	Primed	Male	1	9	100	0
CantonS	Primed	Male	1	10	100	0
CantonS	Primed	Male	2	6	100	0
CantonS	Primed	Male	2	7	100	0
CantonS	Primed	Male	2	8	100	0
CantonS	Primed	Male	2	9	100	0
CantonS	Primed	Male	2	10	100	0
CantonS	Primed	Male	3	5	100	0
CantonS	Primed	Male	3	6	100	0
CantonS	Primed	Male	3	7	100	0
CantonS	Primed	Male	3	8	100	0
CantonS	Primed	Male	3	9	100	0
CantonS	Primed	Male	3	10	100	0
CantonS	Primed	Male	4	5	100	0
CantonS	Primed	Male	4	6	100	0
CantonS	Primed	Male	4	7	100	0
CantonS	Primed	Male	4	8	100	0
CantonS	Primed	Male	4	9	100	0
CantonS	Primed	Male	4	10	100	0
CantonS	Primed	Male	5	4	100	0
CantonS	Primed	Male	5	5	100	0
CantonS	Primed	Male	5	6	100	0
CantonS	Primed	Male	5	7	100	0
CantonS	Primed	Male	5	8	100	0
CantonS	Primed	Male	5	9	100	0
CantonS	Primed	Male	5	10	100	0
OR W -+ve	Primed	Male	1	4	100	0
OR W -+ve	Primed	Male	1	5	100	0
OR W -+ve	Primed	Male	1	6	100	0
OR W -+ve	Primed	Male	1	7	100	0
OR W -+ve	Primed	Male	1	8	100	0
OR W -+ve	Primed	Male	1	9	100	0
OR W -+ve	Primed	Male	1	10	100	0
OR W -+ve	Primed	Male	2	4	100	0
OR W -+ve	Primed	Male	2	5	100	0
OR W -+ve	Primed	Male	2	6	100	0
OR W -+ve	Primed	Male	2	7	100	0
OR W -+ve	Primed	Male	2	8	100	0
OR W -+ve	Primed	Male	2	9	100	0
OR W -+ve	Primed	Male	2	10	100	0
OR W -+ve	Primed	Male	3	8	100	0
OR W -+ve	Primed	Male	3	9	100	0
OR W -+ve	Primed	Male	4	5	100	0
OR W -+ve	Primed	Male	4	6	100	0
OR W -+ve	Primed	Male	4	7	100	0
OR W -+ve	Primed	Male	4	8	100	0
OR W -+ve	Primed	Male	4	9	100	0
OR W -+ve	Primed	Male	4	10	100	0
OR W -+ve	Primed	Male	5	4	100	0
OR W -+ve	Primed	Male	5	5	100	0
OR W -+ve	Primed	Male	5	6	100	0
OR W -+ve	Primed	Male	5	7	100	0
OR W -+ve	Primed	Male	5	8	100	0
OR W -+ve	Primed	Male	5	9	100	0
OR W -+ve	Primed	Male	5	10	100	0
OR W -ve	Primed	Male	1	4	100	0
OR W -ve	Primed	Male	1	5	100	0
OR W -ve	Primed	Male	1	6	100	0
OR W -ve	Primed	Male	1	7	100	0
OR W -ve	Primed	Male	1	8	100	0
OR W -ve	Primed	Male	1	9	100	0
OR W -ve	Primed	Male	1	10	100	0
OR W -ve	Primed	Male	2	5	100	0
OR W -ve	Primed	Male	2	6	100	0
OR W -ve	Primed	Male	2	7	100	0
OR W -ve	Primed	Male	2	8	100	0
OR W -ve	Primed	Male	2	9	100	0
OR W -ve	Primed	Male	2	10	100	0
OR W -ve	Primed	Male	3	5	100	0
OR W -ve	Primed	Male	3	6	100	0
OR W -ve	Primed	Male	3	7	100	0
OR W -ve	Primed	Male	3	8	100	0
OR W -ve	Primed	Male	3	9	100	0
OR W -ve	Primed	Male	3	10	100	0
OR W -ve	Primed	Male	4	5	100	0
OR W -ve	Primed	Male	4	6	100	0
OR W -ve	Primed	Male	4	7	100	0
OR W -ve	Primed	Male	4	8	100	0
OR W -ve	Primed	Male	4	9	100	0
OR W -ve	Primed	Male	4	10	100	0
OR W -ve	Primed	Male	5	5	100	0
OR W -ve	Primed	Male	5	6	100	0
OR W -ve	Primed	Male	5	7	100	0
OR W -ve	Primed	Male	5	8	100	0
OR W -ve	Primed	Male	5	9	100	0
OR W -ve	Primed	Male	5	10	100	0
w1118	Primed	Male	1	3	100	0
w1118	Primed	Male	1	4	100	0
w1118	Primed	Male	1	5	100	0
w1118	Primed	Male	1	6	100	0
w1118	Primed	Male	1	7	100	0
w1118	Primed	Male	1	8	100	0
w1118	Primed	Male	1	9	100	0
w1118	Primed	Male	1	10	100	0
w1118	Primed	Male	2	6	100	0
w1118	Primed	Male	2	7	100	0
w1118	Primed	Male	2	8	100	0
w1118	Primed	Male	2	9	100	0
w1118	Primed	Male	2	10	100	0
w1118	Primed	Male	3	6	100	0
w1118	Primed	Male	3	7	100	0
w1118	Primed	Male	3	8	100	0
w1118	Primed	Male	3	9	100	0
w1118	Primed	Male	3	10	100	0
CantonS	Unprimed	Male	1	5	100	0
CantonS	Unprimed	Male	1	6	100	0
CantonS	Unprimed	Male	1	7	100	0
CantonS	Unprimed	Male	1	8	100	0
CantonS	Unprimed	Male	1	9	100	0
CantonS	Unprimed	Male	1	10	100	0
CantonS	Unprimed	Male	2	8	100	0
CantonS	Unprimed	Male	2	9	100	0
CantonS	Unprimed	Male	2	10	100	0
CantonS	Unprimed	Male	3	7	100	0
CantonS	Unprimed	Male	3	8	100	0
CantonS	Unprimed	Male	3	9	100	0
CantonS	Unprimed	Male	3	10	100	0
CantonS	Unprimed	Male	4	7	100	0
CantonS	Unprimed	Male	4	8	100	0
CantonS	Unprimed	Male	4	9	100	0
CantonS	Unprimed	Male	4	10	100	0
CantonS	Unprimed	Male	5	9	100	0
CantonS	Unprimed	Male	5	10	100	0
OR W -+ve	Unprimed	Male	1	6	100	0
OR W -+ve	Unprimed	Male	1	7	100	0
OR W -+ve	Unprimed	Male	1	8	100	0
OR W -+ve	Unprimed	Male	1	9	100	0
OR W -+ve	Unprimed	Male	1	10	100	0
OR W -+ve	Unprimed	Male	2	6	100	0
OR W -+ve	Unprimed	Male	2	7	100	0
OR W -+ve	Unprimed	Male	2	8	100	0
OR W -+ve	Unprimed	Male	2	9	100	0
OR W -+ve	Unprimed	Male	2	10	100	0
OR W -+ve	Unprimed	Male	3	10	100	0
OR W -+ve	Unprimed	Male	4	5	100	0
OR W -+ve	Unprimed	Male	4	6	100	0
OR W -+ve	Unprimed	Male	4	7	100	0
OR W -+ve	Unprimed	Male	4	8	100	0
OR W -+ve	Unprimed	Male	4	9	100	0
OR W -+ve	Unprimed	Male	4	10	100	0
OR W -+ve	Unprimed	Male	5	7	100	0
OR W -+ve	Unprimed	Male	5	8	100	0
OR W -+ve	Unprimed	Male	5	9	100	0
OR W -ve	Unprimed	Male	2	10	100	0
OR W -ve	Unprimed	Male	3	8	100	0
OR W -ve	Unprimed	Male	3	9	100	0
OR W -ve	Unprimed	Male	3	10	100	0
OR W -ve	Unprimed	Male	4	9	100	0
OR W -ve	Unprimed	Male	4	10	100	0
w1118	Unprimed	Male	1	9	100	0
w1118	Unprimed	Male	1	10	100	0
w1118	Unprimed	Male	2	8	100	0
w1118	Unprimed	Male	2	9	100	0
w1118	Unprimed	Male	2	10	100	0
w1118	Unprimed	Male	3	7	100	0
w1118	Unprimed	Male	3	8	100	0
w1118	Unprimed	Male	3	9	100	0
w1118	Unprimed	Male	3	10	100	0
w1118	Unprimed	Male	5	9	100	0
w1118	Unprimed	Male	5	10	100	0
CantonS	Primed	Male	1	1	13	1
CantonS	Primed	Male	1	2	23	1
CantonS	Primed	Male	1	3	23	1
CantonS	Primed	Male	1	4	41	1
CantonS	Primed	Male	1	5	44	1
CantonS	Primed	Male	1	6	47	1
CantonS	Primed	Male	1	7	47	1
CantonS	Primed	Male	2	1	23	1
CantonS	Primed	Male	2	2	23	1
CantonS	Primed	Male	2	3	23	1
CantonS	Primed	Male	2	4	28	1
CantonS	Primed	Male	2	5	41	1
CantonS	Primed	Male	3	1	15	1
CantonS	Primed	Male	3	2	23	1
CantonS	Primed	Male	3	3	28	1
CantonS	Primed	Male	3	4	47	1
CantonS	Primed	Male	4	1	23	1
CantonS	Primed	Male	4	2	28	1
CantonS	Primed	Male	4	3	28	1
CantonS	Primed	Male	4	4	47	1
CantonS	Primed	Male	5	1	28	1
CantonS	Primed	Male	5	2	44	1
CantonS	Primed	Male	5	3	47	1
OR W -+ve	Primed	Male	1	1	23	1
OR W -+ve	Primed	Male	1	2	28	1
OR W -+ve	Primed	Male	1	3	47	1
OR W -+ve	Primed	Male	2	1	47	1
OR W -+ve	Primed	Male	2	2	47	1
OR W -+ve	Primed	Male	2	3	47	1
OR W -+ve	Primed	Male	3	1	23	1
OR W -+ve	Primed	Male	3	2	28	1
OR W -+ve	Primed	Male	3	3	28	1
OR W -+ve	Primed	Male	3	4	41	1
OR W -+ve	Primed	Male	3	5	47	1
OR W -+ve	Primed	Male	3	6	47	1
OR W -+ve	Primed	Male	3	7	47	1
OR W -+ve	Primed	Male	4	1	13	1
OR W -+ve	Primed	Male	4	2	28	1
OR W -+ve	Primed	Male	4	3	41	1
OR W -+ve	Primed	Male	4	4	47	1
OR W -+ve	Primed	Male	5	1	23	1
OR W -+ve	Primed	Male	5	2	23	1
OR W -+ve	Primed	Male	5	3	44	1
OR W -ve	Primed	Male	1	1	14	1
OR W -ve	Primed	Male	1	2	17.5	1
OR W -ve	Primed	Male	1	3	43	1
OR W -ve	Primed	Male	2	1	22	1
OR W -ve	Primed	Male	2	2	22	1
OR W -ve	Primed	Male	2	3	43	1
OR W -ve	Primed	Male	2	4	43	1
OR W -ve	Primed	Male	3	1	22	1
OR W -ve	Primed	Male	3	2	37	1
OR W -ve	Primed	Male	3	3	37	1
OR W -ve	Primed	Male	3	4	46	1
OR W -ve	Primed	Male	4	1	12	1
OR W -ve	Primed	Male	4	2	22	1
OR W -ve	Primed	Male	4	3	37	1
OR W -ve	Primed	Male	4	4	37	1
OR W -ve	Primed	Male	5	1	12	1
OR W -ve	Primed	Male	5	2	22	1
OR W -ve	Primed	Male	5	3	46	1
OR W -ve	Primed	Male	5	4	46	1
w1118	Primed	Male	1	1	22	1
w1118	Primed	Male	1	2	46	1
w1118	Primed	Male	2	1	12	1
w1118	Primed	Male	2	2	37	1
w1118	Primed	Male	2	3	37	1
w1118	Primed	Male	2	4	40	1
w1118	Primed	Male	2	5	46	1
w1118	Primed	Male	3	1	37	1
w1118	Primed	Male	3	2	37	1
w1118	Primed	Male	3	3	37	1
w1118	Primed	Male	3	4	37	1
w1118	Primed	Male	3	5	46	1
CantonS	Unprimed	Male	1	1	24	1
CantonS	Unprimed	Male	1	2	26	1
CantonS	Unprimed	Male	1	3	26	1
CantonS	Unprimed	Male	1	4	47	1
CantonS	Unprimed	Male	2	1	26	1
CantonS	Unprimed	Male	2	2	26	1
CantonS	Unprimed	Male	2	3	41	1
CantonS	Unprimed	Male	2	4	41	1
CantonS	Unprimed	Male	2	5	41	1
CantonS	Unprimed	Male	2	6	47	1
CantonS	Unprimed	Male	2	7	47	1
CantonS	Unprimed	Male	3	1	26	1
CantonS	Unprimed	Male	3	2	26	1
CantonS	Unprimed	Male	3	3	26	1
CantonS	Unprimed	Male	3	4	26	1
CantonS	Unprimed	Male	3	5	26	1
CantonS	Unprimed	Male	3	6	41	1
CantonS	Unprimed	Male	4	1	26	1
CantonS	Unprimed	Male	4	2	41	1
CantonS	Unprimed	Male	4	3	41	1
CantonS	Unprimed	Male	4	4	44	1
CantonS	Unprimed	Male	4	5	44	1
CantonS	Unprimed	Male	4	6	47	1
CantonS	Unprimed	Male	5	1	26	1
CantonS	Unprimed	Male	5	2	26	1
CantonS	Unprimed	Male	5	3	41	1
CantonS	Unprimed	Male	5	4	41	1
CantonS	Unprimed	Male	5	5	44	1
CantonS	Unprimed	Male	5	6	44	1
CantonS	Unprimed	Male	5	7	44	1
CantonS	Unprimed	Male	5	8	47	1
OR W -+ve	Unprimed	Male	1	1	26	1
OR W -+ve	Unprimed	Male	1	2	26	1
OR W -+ve	Unprimed	Male	1	3	44	1
OR W -+ve	Unprimed	Male	1	4	47	1
OR W -+ve	Unprimed	Male	1	5	47	1
OR W -+ve	Unprimed	Male	2	1	41	1
OR W -+ve	Unprimed	Male	2	2	44	1
OR W -+ve	Unprimed	Male	2	3	44	1
OR W -+ve	Unprimed	Male	2	4	47	1
OR W -+ve	Unprimed	Male	2	5	47	1
OR W -+ve	Unprimed	Male	3	1	21.5	1
OR W -+ve	Unprimed	Male	3	2	24	1
OR W -+ve	Unprimed	Male	3	3	26	1
OR W -+ve	Unprimed	Male	3	4	26	1
OR W -+ve	Unprimed	Male	3	5	41	1
OR W -+ve	Unprimed	Male	3	6	44	1
OR W -+ve	Unprimed	Male	3	7	47	1
OR W -+ve	Unprimed	Male	3	8	47	1
OR W -+ve	Unprimed	Male	3	9	50	1
OR W -+ve	Unprimed	Male	4	1	26	1
OR W -+ve	Unprimed	Male	4	2	41	1
OR W -+ve	Unprimed	Male	4	3	41	1
OR W -+ve	Unprimed	Male	4	4	47	1
OR W -+ve	Unprimed	Male	5	1	18	1
OR W -+ve	Unprimed	Male	5	2	24	1
OR W -+ve	Unprimed	Male	5	3	24	1
OR W -+ve	Unprimed	Male	5	4	26	1
OR W -+ve	Unprimed	Male	5	5	26	1
OR W -+ve	Unprimed	Male	5	6	41	1
OR W -ve	Unprimed	Male	1	1	11	1
OR W -ve	Unprimed	Male	1	2	11	1
OR W -ve	Unprimed	Male	1	3	23	1
OR W -ve	Unprimed	Male	1	4	23	1
OR W -ve	Unprimed	Male	1	5	23	1
OR W -ve	Unprimed	Male	1	6	25	1
OR W -ve	Unprimed	Male	1	7	25	1
OR W -ve	Unprimed	Male	1	8	40	1
OR W -ve	Unprimed	Male	1	9	49	1
OR W -ve	Unprimed	Male	2	1	23	1
OR W -ve	Unprimed	Male	2	2	23	1
OR W -ve	Unprimed	Male	2	3	23	1
OR W -ve	Unprimed	Male	2	4	25	1
OR W -ve	Unprimed	Male	2	5	25	1
OR W -ve	Unprimed	Male	2	6	25	1
OR W -ve	Unprimed	Male	2	7	25	1
OR W -ve	Unprimed	Male	2	8	25	1
OR W -ve	Unprimed	Male	2	9	40	1
OR W -ve	Unprimed	Male	3	1	20.5	1
OR W -ve	Unprimed	Male	3	2	25	1
OR W -ve	Unprimed	Male	3	3	25	1
OR W -ve	Unprimed	Male	3	4	40	1
OR W -ve	Unprimed	Male	3	5	43	1
OR W -ve	Unprimed	Male	3	6	49	1
OR W -ve	Unprimed	Male	3	7	49	1
OR W -ve	Unprimed	Male	4	1	20.5	1
OR W -ve	Unprimed	Male	4	2	23	1
OR W -ve	Unprimed	Male	4	3	23	1
OR W -ve	Unprimed	Male	4	4	23	1
OR W -ve	Unprimed	Male	4	5	25	1
OR W -ve	Unprimed	Male	4	6	25	1
OR W -ve	Unprimed	Male	4	7	25	1
OR W -ve	Unprimed	Male	4	8	40	1
OR W -ve	Unprimed	Male	5	1	15	1
OR W -ve	Unprimed	Male	5	2	20.5	1
OR W -ve	Unprimed	Male	5	3	20.5	1
OR W -ve	Unprimed	Male	5	4	23	1
OR W -ve	Unprimed	Male	5	5	23	1
OR W -ve	Unprimed	Male	5	6	25	1
OR W -ve	Unprimed	Male	5	7	25	1
OR W -ve	Unprimed	Male	5	8	25	1
OR W -ve	Unprimed	Male	5	9	25	1
OR W -ve	Unprimed	Male	5	10	49	1
w1118	Unprimed	Male	1	1	22	1
w1118	Unprimed	Male	1	2	22	1
w1118	Unprimed	Male	1	3	22	1
w1118	Unprimed	Male	1	4	42	1
w1118	Unprimed	Male	1	5	45	1
w1118	Unprimed	Male	1	6	45	1
w1118	Unprimed	Male	1	7	45	1
w1118	Unprimed	Male	1	8	45	1
w1118	Unprimed	Male	2	1	19.5	1
w1118	Unprimed	Male	2	2	22	1
w1118	Unprimed	Male	2	3	22	1
w1118	Unprimed	Male	2	4	22	1
w1118	Unprimed	Male	2	5	24	1
w1118	Unprimed	Male	2	6	42	1
w1118	Unprimed	Male	2	7	45	1
w1118	Unprimed	Male	3	1	19.5	1
w1118	Unprimed	Male	3	2	24	1
w1118	Unprimed	Male	3	3	24	1
w1118	Unprimed	Male	3	4	42	1
w1118	Unprimed	Male	3	5	45	1
w1118	Unprimed	Male	3	6	45	1
w1118	Unprimed	Male	4	1	19.5	1
w1118	Unprimed	Male	4	2	22	1
w1118	Unprimed	Male	4	3	22	1
w1118	Unprimed	Male	4	4	24	1
w1118	Unprimed	Male	4	5	42	1
w1118	Unprimed	Male	4	6	42	1
w1118	Unprimed	Male	4	7	42	1
w1118	Unprimed	Male	4	8	45	1
w1118	Unprimed	Male	4	9	45	1
w1118	Unprimed	Male	4	10	48	1
w1118	Unprimed	Male	5	1	22	1
w1118	Unprimed	Male	5	2	24	1
w1118	Unprimed	Male	5	3	24	1
w1118	Unprimed	Male	5	4	24	1
w1118	Unprimed	Male	5	5	39	1
w1118	Unprimed	Male	5	6	45	1
w1118	Unprimed	Male	5	7	45	1
w1118	Unprimed	Male	5	8	45	1
w1118	Unprimed	Male	6	1	12	1
w1118	Unprimed	Male	6	2	19.5	1
w1118	Unprimed	Male	6	3	22	1
w1118	Unprimed	Male	6	4	22	1
w1118	Unprimed	Male	6	5	24	1
w1118	Unprimed	Male	6	6	39	1
w1118	Unprimed	Male	6	7	42	1
w1118	Unprimed	Male	6	8	42	1
w1118	Unprimed	Male	6	9	45	1
w1118	Unprimed	Male	6	10	45	1

## Sheet: Fig 3A - w1118 survival
flyline	block	inf	dose	sex	treatment	vial	flyno	hpi	censor
w1118	II	ff	0.2 O.D	Male	Primed	1	1	20	1
w1118	II	ff	0.2 O.D	Male	Primed	1	2	22	1
w1118	II	ff	0.2 O.D	Male	Primed	1	3	27	1
w1118	II	ff	0.2 O.D	Female	Primed	1	1	29	1
w1118	II	ff	0.2 O.D	Female	Primed	1	2	29	1
w1118	II	ff	0.2 O.D	Male	Primed	1	4	29	1
w1118	II	ff	0.2 O.D	Female	Primed	1	3	30	1
w1118	II	ff	0.2 O.D	Male	Primed	1	5	39	1
w1118	II	ff	0.2 O.D	Female	Primed	1	4	190	0
w1118	II	ff	0.2 O.D	Female	Primed	1	5	190	0
w1118	II	ff	0.2 O.D	Female	Primed	1	6	190	0
w1118	II	ff	0.2 O.D	Female	Primed	1	7	190	0
w1118	II	ff	0.2 O.D	Female	Primed	1	8	190	0
w1118	II	ff	0.2 O.D	Female	Primed	1	9	190	0
w1118	II	ff	0.2 O.D	Female	Primed	1	10	190	0
w1118	II	ff	0.2 O.D	Female	Primed	1	11	190	0
w1118	II	ff	0.2 O.D	Female	Primed	1	12	190	0
w1118	II	ff	0.2 O.D	Female	Primed	1	13	190	0
w1118	II	ff	0.2 O.D	Female	Primed	1	14	190	0
w1118	II	ff	0.2 O.D	Female	Primed	1	15	190	0
w1118	II	ff	0.2 O.D	Female	Primed	1	16	190	0
w1118	II	ff	0.2 O.D	Female	Primed	1	17	190	0
w1118	II	ff	0.2 O.D	Male	Primed	1	6	190	0
w1118	II	ff	0.2 O.D	Male	Primed	1	7	190	0
w1118	II	ff	0.2 O.D	Male	Primed	1	8	190	0
w1118	II	ff	0.2 O.D	Male	Primed	1	9	190	0
w1118	II	ff	0.2 O.D	Male	Primed	1	10	190	0
w1118	II	ff	0.2 O.D	Male	Primed	1	11	190	0
w1118	II	ff	0.2 O.D	Male	Primed	1	12	190	0
w1118	II	ff	0.2 O.D	Male	Primed	1	13	190	0
w1118	II	ff	0.2 O.D	Male	Primed	1	14	190	0
w1118	II	ff	0.2 O.D	Male	Primed	1	15	190	0
w1118	II	ff	0.2 O.D	Male	Primed	1	16	190	0
w1118	II	ff	0.2 O.D	Male	Primed	1	17	190	0
w1118	II	ff	0.2 O.D	Male	Primed	1	18	190	0
w1118	II	ff	0.2 O.D	Male	Primed	1	19	190	0
w1118	II	ff	0.2 O.D	Male	Unprimed	1	1	21	1
w1118	II	ff	0.2 O.D	Female	Unprimed	1	1	28	1
w1118	II	ff	0.2 O.D	Female	Unprimed	1	2	32.5	1
w1118	II	ff	0.2 O.D	Male	Unprimed	1	2	40	1
w1118	II	ff	0.2 O.D	Male	Unprimed	1	3	51	1
w1118	II	ff	0.2 O.D	Female	Unprimed	1	3	190	0
w1118	II	ff	0.2 O.D	Female	Unprimed	1	4	190	0
w1118	II	ff	0.2 O.D	Female	Unprimed	1	5	190	0
w1118	II	ff	0.2 O.D	Female	Unprimed	1	6	190	0
w1118	II	ff	0.2 O.D	Female	Unprimed	1	7	190	0
w1118	II	ff	0.2 O.D	Female	Unprimed	1	8	190	0
w1118	II	ff	0.2 O.D	Female	Unprimed	1	9	190	0
w1118	II	ff	0.2 O.D	Female	Unprimed	1	10	190	0
w1118	II	ff	0.2 O.D	Male	Unprimed	1	4	190	0
w1118	II	ff	0.2 O.D	Male	Unprimed	1	5	190	0
w1118	II	ff	0.2 O.D	Male	Unprimed	1	6	190	0
w1118	II	ff	0.2 O.D	Male	Unprimed	1	7	190	0
w1118	II	ff	0.2 O.D	Male	Unprimed	1	8	190	0
w1118	II	ff	0.2 O.D	Male	Unprimed	1	9	190	0
w1118	II	ff	0.2 O.D	Male	Unprimed	1	10	190	0
w1118	II	ff	0.2 O.D	Male	Unprimed	1	11	190	0
w1118	II	ff	0.2 O.D	Male	Unprimed	1	12	190	0
w1118	II	ff	0.2 O.D	Male	Unprimed	1	13	190	0
w1118	II	ff	0.2 O.D	Male	Unprimed	1	14	190	0
w1118	II	ff	0.2 O.D	Male	Unprimed	1	15	190	0
w1118	II	ff	0.2 O.D	Male	Unprimed	1	16	190	0
w1118	II	ff	0.2 O.D	Male	Unprimed	1	17	190	0
w1118	II	ff	0.2 O.D	Male	Unprimed	1	18	190	0
w1118	II	ff	0.2 O.D	Male	Unprimed	1	19	190	0
w1118	II	ff	0.2 O.D	Male	Unprimed	1	20	190	0
w1118	III	ff	0.2 O.D	Female	Primed	1	1	25	1
w1118	III	ff	0.2 O.D	Female	Primed	1	2	27	1
w1118	III	ff	0.2 O.D	Female	Primed	1	4	28	1
w1118	III	ff	0.2 O.D	Female	Primed	1	3	29	1
w1118	III	ff	0.2 O.D	Male	Primed	1	1	30	1
w1118	III	ff	0.2 O.D	Female	Primed	1	5	31	1
w1118	III	ff	0.2 O.D	Female	Primed	1	6	42	1
w1118	III	ff	0.2 O.D	Female	Primed	1	7	44	1
w1118	III	ff	0.2 O.D	Female	Primed	1	8	44	1
w1118	III	ff	0.2 O.D	Male	Primed	1	2	46	1
w1118	III	ff	0.2 O.D	Female	Primed	1	9	47	1
w1118	III	ff	0.2 O.D	Male	Primed	1	3	48	1
w1118	III	ff	0.2 O.D	Male	Primed	1	4	71	1
w1118	III	ff	0.2 O.D	Female	Primed	1	10	117	1
w1118	III	ff	0.2 O.D	Female	Primed	1	11	171	1
w1118	III	ff	0.2 O.D	Female	Primed	1	12	171	1
w1118	III	ff	0.2 O.D	Female	Primed	1	13	190	0
w1118	III	ff	0.2 O.D	Female	Primed	1	14	190	0
w1118	III	ff	0.2 O.D	Female	Primed	1	15	190	0
w1118	III	ff	0.2 O.D	Male	Primed	1	5	190	0
w1118	III	ff	0.2 O.D	Male	Primed	1	6	190	0
w1118	III	ff	0.2 O.D	Male	Primed	1	7	190	0
w1118	III	ff	0.2 O.D	Male	Primed	1	8	190	0
w1118	III	ff	0.2 O.D	Male	Primed	1	9	190	0
w1118	III	ff	0.2 O.D	Male	Primed	1	10	190	0
w1118	III	ff	0.2 O.D	Male	Primed	1	11	190	0
w1118	III	ff	0.2 O.D	Male	Primed	1	12	190	0
w1118	III	ff	0.2 O.D	Male	Primed	1	13	190	0
w1118	III	ff	0.2 O.D	Male	Primed	1	14	190	0
w1118	III	ff	0.2 O.D	Male	Primed	1	15	190	0
w1118	III	ff	0.2 O.D	Male	Primed	1	16	190	0
w1118	III	ff	0.2 O.D	Male	Primed	1	17	190	0
w1118	III	ff	0.2 O.D	Male	Primed	1	18	190	0
w1118	III	ff	0.2 O.D	Female	Unprimed	1	1	19.5	1
w1118	III	ff	0.2 O.D	Female	Unprimed	1	2	23	1
w1118	III	ff	0.2 O.D	Female	Unprimed	1	3	25	1
w1118	III	ff	0.2 O.D	Male	Unprimed	1	1	25	1
w1118	III	ff	0.2 O.D	Female	Unprimed	1	4	28	1
w1118	III	ff	0.2 O.D	Female	Unprimed	1	5	28	1
w1118	III	ff	0.2 O.D	Female	Unprimed	1	6	31	1
w1118	III	ff	0.2 O.D	Female	Unprimed	1	7	31	1
w1118	III	ff	0.2 O.D	Male	Unprimed	1	2	31	1
w1118	III	ff	0.2 O.D	Female	Unprimed	1	8	34	1
w1118	III	ff	0.2 O.D	Male	Unprimed	1	3	43	1
w1118	III	ff	0.2 O.D	Female	Unprimed	1	9	45	1
w1118	III	ff	0.2 O.D	Male	Unprimed	1	4	47	1
w1118	III	ff	0.2 O.D	Male	Unprimed	1	5	66	1
w1118	III	ff	0.2 O.D	Female	Unprimed	1	10	112	1
w1118	III	ff	0.2 O.D	Male	Unprimed	1	6	115	1
w1118	III	ff	0.2 O.D	Female	Unprimed	1	11	190	0
w1118	III	ff	0.2 O.D	Female	Unprimed	1	12	190	0
w1118	III	ff	0.2 O.D	Female	Unprimed	1	13	190	0
w1118	III	ff	0.2 O.D	Male	Unprimed	1	7	190	0
w1118	III	ff	0.2 O.D	Male	Unprimed	1	8	190	0
w1118	III	ff	0.2 O.D	Male	Unprimed	1	9	190	0
w1118	III	ff	0.2 O.D	Male	Unprimed	1	10	190	0
w1118	III	ff	0.2 O.D	Male	Unprimed	1	11	190	0
w1118	III	ff	0.2 O.D	Male	Unprimed	1	12	190	0
w1118	III	ff	0.2 O.D	Male	Unprimed	1	13	190	0
w1118	III	ff	0.2 O.D	Male	Unprimed	1	14	190	0
w1118	IV	ff	0.2 O.D	Female	Primed	1	1	16	1
w1118	IV	ff	0.2 O.D	Female	Primed	1	2	16	1
w1118	IV	ff	0.2 O.D	Female	Primed	1	3	16	1
w1118	IV	ff	0.2 O.D	Female	Primed	1	4	25	1
w1118	IV	ff	0.2 O.D	Male	Primed	1	1	25	1
w1118	IV	ff	0.2 O.D	Male	Primed	1	2	26	1
w1118	IV	ff	0.2 O.D	Female	Primed	1	5	27	1
w1118	IV	ff	0.2 O.D	Female	Primed	1	6	27	1
w1118	IV	ff	0.2 O.D	Male	Primed	1	3	27	1
w1118	IV	ff	0.2 O.D	Female	Primed	1	7	28	1
w1118	IV	ff	0.2 O.D	Male	Primed	1	4	28	1
w1118	IV	ff	0.2 O.D	Male	Primed	1	5	28	1
w1118	IV	ff	0.2 O.D	Female	Primed	1	8	29	1
w1118	IV	ff	0.2 O.D	Female	Primed	1	9	29	1
w1118	IV	ff	0.2 O.D	Male	Primed	1	6	29	1
w1118	IV	ff	0.2 O.D	Male	Primed	1	7	39	1
w1118	IV	ff	0.2 O.D	Male	Primed	1	8	39	1
w1118	IV	ff	0.2 O.D	Female	Primed	1	10	40	1
w1118	IV	ff	0.2 O.D	Male	Primed	1	9	41	1
w1118	IV	ff	0.2 O.D	Male	Primed	1	10	41	1
w1118	IV	ff	0.2 O.D	Male	Primed	1	11	41	1
w1118	IV	ff	0.2 O.D	Female	Primed	1	11	42	1
w1118	IV	ff	0.2 O.D	Female	Primed	1	12	42	1
w1118	IV	ff	0.2 O.D	Female	Primed	1	13	190	0
w1118	IV	ff	0.2 O.D	Female	Primed	1	14	190	0
w1118	IV	ff	0.2 O.D	Female	Primed	1	15	190	0
w1118	IV	ff	0.2 O.D	Female	Primed	1	16	190	0
w1118	IV	ff	0.2 O.D	Female	Primed	1	17	190	0
w1118	IV	ff	0.2 O.D	Female	Primed	1	18	190	0
w1118	IV	ff	0.2 O.D	Female	Primed	1	19	190	0
w1118	IV	ff	0.2 O.D	Female	Primed	1	20	190	0
w1118	IV	ff	0.2 O.D	Male	Primed	1	12	190	0
w1118	IV	ff	0.2 O.D	Male	Primed	1	13	190	0
w1118	IV	ff	0.2 O.D	Male	Primed	1	14	190	0
w1118	IV	ff	0.2 O.D	Male	Primed	1	15	190	0
w1118	IV	ff	0.2 O.D	Male	Primed	1	16	190	0
w1118	IV	ff	0.2 O.D	Male	Primed	1	17	190	0
w1118	IV	ff	0.2 O.D	Male	Primed	1	18	190	0
w1118	IV	ff	0.2 O.D	Male	Primed	1	19	190	0
w1118	IV	ff	0.2 O.D	Male	Primed	1	20	190	0
w1118	IV	ff	0.2 O.D	Male	Primed	1	21	190	0
w1118	IV	ff	0.2 O.D	Male	Primed	1	22	190	0
w1118	IV	ff	0.2 O.D	Male	Unprimed	1	1	16	1
w1118	IV	ff	0.2 O.D	Male	Unprimed	1	2	16	1
w1118	IV	ff	0.2 O.D	Male	Unprimed	1	3	16	1
w1118	IV	ff	0.2 O.D	Male	Unprimed	1	4	20	1
w1118	IV	ff	0.2 O.D	Male	Unprimed	1	5	23	1
w1118	IV	ff	0.2 O.D	Male	Unprimed	1	6	23	1
w1118	IV	ff	0.2 O.D	Female	Unprimed	1	1	24	1
w1118	IV	ff	0.2 O.D	Female	Unprimed	1	2	24	1
w1118	IV	ff	0.2 O.D	Male	Unprimed	1	7	25	1
w1118	IV	ff	0.2 O.D	Female	Unprimed	1	3	26	1
w1118	IV	ff	0.2 O.D	Female	Unprimed	1	4	26	1
w1118	IV	ff	0.2 O.D	Female	Unprimed	1	5	26	1
w1118	IV	ff	0.2 O.D	Male	Unprimed	1	8	26	1
w1118	IV	ff	0.2 O.D	Male	Unprimed	1	9	26	1
w1118	IV	ff	0.2 O.D	Female	Unprimed	1	6	27	1
w1118	IV	ff	0.2 O.D	Female	Unprimed	1	7	27	1
w1118	IV	ff	0.2 O.D	Male	Unprimed	1	10	27	1
w1118	IV	ff	0.2 O.D	Male	Unprimed	1	11	27	1
w1118	IV	ff	0.2 O.D	Male	Unprimed	1	12	27	1
w1118	IV	ff	0.2 O.D	Male	Unprimed	1	13	27	1
w1118	IV	ff	0.2 O.D	Male	Unprimed	1	14	27	1
w1118	IV	ff	0.2 O.D	Female	Unprimed	1	8	28	1
w1118	IV	ff	0.2 O.D	Male	Unprimed	1	15	28	1
w1118	IV	ff	0.2 O.D	Male	Unprimed	1	16	28	1
w1118	IV	ff	0.2 O.D	Male	Unprimed	1	17	28	1
w1118	IV	ff	0.2 O.D	Male	Unprimed	1	18	29	1
w1118	IV	ff	0.2 O.D	Female	Unprimed	1	9	30	1
w1118	IV	ff	0.2 O.D	Male	Unprimed	1	19	30	1
w1118	IV	ff	0.2 O.D	Male	Unprimed	1	20	30	1
w1118	IV	ff	0.2 O.D	Male	Unprimed	1	21	30	1
w1118	IV	ff	0.2 O.D	Female	Unprimed	1	10	31	1
w1118	IV	ff	0.2 O.D	Female	Unprimed	1	11	31	1
w1118	IV	ff	0.2 O.D	Female	Unprimed	1	12	31	1
w1118	IV	ff	0.2 O.D	Female	Unprimed	1	13	31	1
w1118	IV	ff	0.2 O.D	Male	Unprimed	1	22	40	1
w1118	IV	ff	0.2 O.D	Female	Unprimed	1	14	41	1
w1118	IV	ff	0.2 O.D	Male	Unprimed	1	23	42	1
w1118	IV	ff	0.2 O.D	Male	Unprimed	1	24	42	1
w1118	IV	ff	0.2 O.D	Female	Unprimed	1	15	69	1
w1118	IV	ff	0.2 O.D	Female	Unprimed	1	16	190	0
w1118	IV	ff	0.2 O.D	Female	Unprimed	1	17	190	0
w1118	IV	ff	0.2 O.D	Female	Unprimed	1	18	190	0
w1118	IV	ff	0.2 O.D	Female	Unprimed	1	19	190	0
w1118	IV	ff	0.2 O.D	Female	Unprimed	1	20	190	0
w1118	IV	ff	0.2 O.D	Female	Unprimed	1	21	190	0
w1118	IV	ff	0.2 O.D	Female	Unprimed	1	22	190	0
w1118	IV	ff	0.2 O.D	Female	Unprimed	1	23	190	0
w1118	IV	ff	0.2 O.D	Female	Unprimed	1	24	190	0
w1118	IV	ff	0.2 O.D	Female	Unprimed	1	25	190	0
w1118	IV	ff	0.2 O.D	Male	Unprimed	1	25	190	0
w1118	IV	ff	0.2 O.D	Male	Unprimed	1	26	190	0
w1118	IV	ff	0.2 O.D	Male	Unprimed	1	27	190	0
w1118	IV	ff	0.2 O.D	Male	Unprimed	1	28	190	0
w1118	V	ap	0.2 O.D	Male	Primed	1	1	4	1
w1118	V	ap	0.2 O.D	Female	Primed	1	1	20	1
w1118	V	ap	0.2 O.D	Male	Primed	1	1	20	1
w1118	V	ap	0.2 O.D	Female	Primed	1	1	26	1
w1118	V	ap	0.2 O.D	Female	Primed	1	2	27	1
w1118	V	ap	0.2 O.D	Female	Primed	1	2	40	1
w1118	V	ap	0.2 O.D	Female	Primed	1	3	42	1
w1118	V	ap	0.2 O.D	Female	Primed	1	4	42	1
w1118	V	ap	0.2 O.D	Male	Primed	1	2	42	1
w1118	V	ap	0.2 O.D	Female	Primed	1	3	42	1
w1118	V	ap	0.2 O.D	Male	Primed	1	3	44	1
w1118	V	ap	0.2 O.D	Female	Primed	1	5	90	1
w1118	V	ap	0.2 O.D	Female	Primed	1	4	90	1
w1118	V	ap	0.2 O.D	Female	Primed	1	6	190	0
w1118	V	ap	0.2 O.D	Female	Primed	1	7	190	0
w1118	V	ap	0.2 O.D	Female	Primed	1	8	190	0
w1118	V	ap	0.2 O.D	Female	Primed	1	9	190	0
w1118	V	ap	0.2 O.D	Female	Primed	1	10	190	0
w1118	V	ap	0.2 O.D	Male	Primed	1	4	190	0
w1118	V	ap	0.2 O.D	Male	Primed	1	5	190	0
w1118	V	ap	0.2 O.D	Male	Primed	1	6	190	0
w1118	V	ap	0.2 O.D	Male	Primed	1	7	190	0
w1118	V	ap	0.2 O.D	Male	Primed	1	8	190	0
w1118	V	ap	0.2 O.D	Male	Primed	1	9	190	0
w1118	V	ap	0.2 O.D	Male	Primed	1	10	190	0
w1118	V	ap	0.2 O.D	Female	Primed	1	5	190	0
w1118	V	ap	0.2 O.D	Female	Primed	1	6	190	0
w1118	V	ap	0.2 O.D	Female	Primed	1	7	190	0
w1118	V	ap	0.2 O.D	Female	Primed	1	8	190	0
w1118	V	ap	0.2 O.D	Female	Primed	1	9	190	0
w1118	V	ap	0.2 O.D	Female	Primed	1	10	190	0
w1118	V	ap	0.2 O.D	Male	Primed	1	2	190	0
w1118	V	ap	0.2 O.D	Male	Primed	1	3	190	0
w1118	V	ap	0.2 O.D	Male	Primed	1	4	190	0
w1118	V	ap	0.2 O.D	Male	Primed	1	5	190	0
w1118	V	ap	0.2 O.D	Male	Primed	1	6	190	0
w1118	V	ap	0.2 O.D	Male	Primed	1	7	190	0
w1118	V	ap	0.2 O.D	Male	Primed	1	8	190	0
w1118	V	ap	0.2 O.D	Male	Primed	1	9	190	0
w1118	V	ap	0.2 O.D	Male	Primed	1	10	190	0
w1118	V	ap	0.2 O.D	Male	Unprimed	1	1	18	1
w1118	V	ap	0.2 O.D	Female	Unprimed	1	1	28	1
w1118	V	ap	0.2 O.D	Female	Unprimed	1	2	28	1
w1118	V	ap	0.2 O.D	Female	Unprimed	1	3	28	1
w1118	V	ap	0.2 O.D	Male	Unprimed	1	2	28	1
w1118	V	ap	0.2 O.D	Female	Unprimed	1	4	29	1
w1118	V	ap	0.2 O.D	Female	Unprimed	1	5	31	1
w1118	V	ap	0.2 O.D	Male	Unprimed	1	3	50	1
w1118	V	ap	0.2 O.D	Female	Unprimed	1	6	69	1
w1118	V	ap	0.2 O.D	Female	Unprimed	1	7	90	1
w1118	V	ap	0.2 O.D	Female	Unprimed	1	8	90	1
w1118	V	ap	0.2 O.D	Female	Unprimed	1	9	190	0
w1118	V	ap	0.2 O.D	Female	Unprimed	1	10	190	0
w1118	V	ap	0.2 O.D	Male	Unprimed	1	4	190	0
w1118	V	ap	0.2 O.D	Male	Unprimed	1	5	190	0
w1118	V	ap	0.2 O.D	Male	Unprimed	1	6	190	0
w1118	V	ap	0.2 O.D	Male	Unprimed	1	7	190	0
w1118	V	ap	0.2 O.D	Male	Unprimed	1	8	190	0
w1118	V	ap	0.2 O.D	Male	Unprimed	1	9	190	0
w1118	V	ap	0.2 O.D	Male	Unprimed	1	10	190	0
w1118	V	ap	0.2 O.D	Female	Unprimed	1	1	25	1
w1118	V	ap	0.2 O.D	Female	Unprimed	1	2	27	1
w1118	V	ap	0.2 O.D	Female	Unprimed	1	3	27	1
w1118	V	ap	0.2 O.D	Female	Unprimed	1	4	28	1
w1118	V	ap	0.2 O.D	Female	Unprimed	1	5	29	1
w1118	V	ap	0.2 O.D	Female	Unprimed	1	6	31	1
w1118	V	ap	0.2 O.D	Female	Unprimed	1	7	31	1
w1118	V	ap	0.2 O.D	Female	Unprimed	1	8	40	1
w1118	V	ap	0.2 O.D	Female	Unprimed	1	9	90	1
w1118	V	ap	0.2 O.D	Female	Unprimed	1	10	90	1
w1118	V	ap	0.2 O.D	Male	Unprimed	1	1	190	0
w1118	V	ap	0.2 O.D	Male	Unprimed	1	2	190	0
w1118	V	ap	0.2 O.D	Male	Unprimed	1	3	190	0
w1118	V	ap	0.2 O.D	Male	Unprimed	1	4	190	0
w1118	V	ap	0.2 O.D	Male	Unprimed	1	5	190	0
w1118	V	ap	0.2 O.D	Male	Unprimed	1	6	190	0
w1118	V	ap	0.2 O.D	Male	Unprimed	1	7	190	0
w1118	V	ap	0.2 O.D	Male	Unprimed	1	8	190	0
w1118	V	ap	0.2 O.D	Male	Unprimed	1	9	190	0
w1118	V	ap	0.2 O.D	Male	Unprimed	1	10	190	0
w1118	II	ff	0.2 O.D	Male	Primed	2	1	18	1
w1118	II	ff	0.2 O.D	Female	Primed	2	1	30	1
w1118	II	ff	0.2 O.D	Female	Primed	2	2	30	1
w1118	II	ff	0.2 O.D	Male	Primed	2	2	39	1
w1118	II	ff	0.2 O.D	Female	Primed	2	3	46	1
w1118	II	ff	0.2 O.D	Male	Primed	2	3	71	1
w1118	II	ff	0.2 O.D	Female	Primed	2	4	190	0
w1118	II	ff	0.2 O.D	Female	Primed	2	5	190	0
w1118	II	ff	0.2 O.D	Female	Primed	2	6	190	0
w1118	II	ff	0.2 O.D	Female	Primed	2	7	190	0
w1118	II	ff	0.2 O.D	Female	Primed	2	8	190	0
w1118	II	ff	0.2 O.D	Female	Primed	2	9	190	0
w1118	II	ff	0.2 O.D	Female	Primed	2	10	190	0
w1118	II	ff	0.2 O.D	Female	Primed	2	11	190	0
w1118	II	ff	0.2 O.D	Female	Primed	2	12	190	0
w1118	II	ff	0.2 O.D	Female	Primed	2	13	190	0
w1118	II	ff	0.2 O.D	Female	Primed	2	14	190	0
w1118	II	ff	0.2 O.D	Female	Primed	2	15	190	0
w1118	II	ff	0.2 O.D	Female	Primed	2	16	190	0
w1118	II	ff	0.2 O.D	Female	Primed	2	17	190	0
w1118	II	ff	0.2 O.D	Female	Primed	2	18	190	0
w1118	II	ff	0.2 O.D	Male	Primed	2	4	190	0
w1118	II	ff	0.2 O.D	Male	Primed	2	5	190	0
w1118	II	ff	0.2 O.D	Male	Primed	2	6	190	0
w1118	II	ff	0.2 O.D	Male	Primed	2	7	190	0
w1118	II	ff	0.2 O.D	Male	Primed	2	8	190	0
w1118	II	ff	0.2 O.D	Male	Primed	2	9	190	0
w1118	II	ff	0.2 O.D	Male	Primed	2	10	190	0
w1118	II	ff	0.2 O.D	Male	Primed	2	11	190	0
w1118	II	ff	0.2 O.D	Male	Primed	2	12	190	0
w1118	II	ff	0.2 O.D	Male	Primed	2	13	190	0
w1118	II	ff	0.2 O.D	Male	Primed	2	14	190	0
w1118	II	ff	0.2 O.D	Male	Primed	2	15	190	0
w1118	II	ff	0.2 O.D	Male	Primed	2	16	190	0
w1118	II	ff	0.2 O.D	Male	Primed	2	17	190	0
w1118	II	ff	0.2 O.D	Male	Primed	2	18	190	0
w1118	II	ff	0.2 O.D	Male	Primed	2	19	190	0
w1118	II	ff	0.2 O.D	Male	Unprimed	2	1	26	1
w1118	II	ff	0.2 O.D	Female	Unprimed	2	1	28	1
w1118	II	ff	0.2 O.D	Female	Unprimed	2	2	28	1
w1118	II	ff	0.2 O.D	Female	Unprimed	2	3	31.5	1
w1118	II	ff	0.2 O.D	Male	Unprimed	2	2	32.5	1
w1118	II	ff	0.2 O.D	Male	Unprimed	2	3	38	1
w1118	II	ff	0.2 O.D	Male	Unprimed	2	4	51	1
w1118	II	ff	0.2 O.D	Male	Unprimed	2	5	51	1
w1118	II	ff	0.2 O.D	Female	Unprimed	2	4	70	1
w1118	II	ff	0.2 O.D	Male	Unprimed	2	6	70	1
w1118	II	ff	0.2 O.D	Female	Unprimed	2	5	190	0
w1118	II	ff	0.2 O.D	Female	Unprimed	2	6	190	0
w1118	II	ff	0.2 O.D	Female	Unprimed	2	7	190	0
w1118	II	ff	0.2 O.D	Female	Unprimed	2	8	190	0
w1118	II	ff	0.2 O.D	Female	Unprimed	2	9	190	0
w1118	II	ff	0.2 O.D	Female	Unprimed	2	10	190	0
w1118	II	ff	0.2 O.D	Female	Unprimed	2	11	190	0
w1118	II	ff	0.2 O.D	Female	Unprimed	2	12	190	0
w1118	II	ff	0.2 O.D	Female	Unprimed	2	13	190	0
w1118	II	ff	0.2 O.D	Female	Unprimed	2	14	190	0
w1118	II	ff	0.2 O.D	Female	Unprimed	2	15	190	0
w1118	II	ff	0.2 O.D	Female	Unprimed	2	16	190	0
w1118	II	ff	0.2 O.D	Female	Unprimed	2	17	190	0
w1118	II	ff	0.2 O.D	Male	Unprimed	2	7	190	0
w1118	II	ff	0.2 O.D	Male	Unprimed	2	8	190	0
w1118	II	ff	0.2 O.D	Male	Unprimed	2	9	190	0
w1118	II	ff	0.2 O.D	Male	Unprimed	2	10	190	0
w1118	II	ff	0.2 O.D	Male	Unprimed	2	11	190	0
w1118	II	ff	0.2 O.D	Male	Unprimed	2	12	190	0
w1118	II	ff	0.2 O.D	Male	Unprimed	2	13	190	0
w1118	II	ff	0.2 O.D	Male	Unprimed	2	14	190	0
w1118	II	ff	0.2 O.D	Male	Unprimed	2	15	190	0
w1118	II	ff	0.2 O.D	Male	Unprimed	2	16	190	0
w1118	II	ff	0.2 O.D	Male	Unprimed	2	17	190	0
w1118	II	ff	0.2 O.D	Male	Unprimed	2	18	190	0
w1118	II	ff	0.2 O.D	Male	Unprimed	2	19	190	0
w1118	II	ff	0.2 O.D	Male	Unprimed	2	20	190	0
w1118	II	ff	0.2 O.D	Male	Unprimed	2	21	190	0
w1118	III	ff	0.2 O.D	Female	Primed	2	1	27	1
w1118	III	ff	0.2 O.D	Female	Primed	2	2	29	1
w1118	III	ff	0.2 O.D	Female	Primed	2	3	29	1
w1118	III	ff	0.2 O.D	Female	Primed	2	4	30	1
w1118	III	ff	0.2 O.D	Female	Primed	2	5	30	1
w1118	III	ff	0.2 O.D	Female	Primed	2	6	33	1
w1118	III	ff	0.2 O.D	Female	Primed	2	7	44	1
w1118	III	ff	0.2 O.D	Male	Primed	2	1	45	1
w1118	III	ff	0.2 O.D	Male	Primed	2	2	45	1
w1118	III	ff	0.2 O.D	Female	Primed	2	8	47	1
w1118	III	ff	0.2 O.D	Male	Primed	2	3	52	1
w1118	III	ff	0.2 O.D	Male	Primed	2	4	54	1
w1118	III	ff	0.2 O.D	Male	Primed	2	5	85	1
w1118	III	ff	0.2 O.D	Female	Primed	2	9	117	1
w1118	III	ff	0.2 O.D	Female	Primed	2	10	190	0
w1118	III	ff	0.2 O.D	Female	Primed	2	11	190	0
w1118	III	ff	0.2 O.D	Female	Primed	2	12	190	0
w1118	III	ff	0.2 O.D	Female	Primed	2	13	190	0
w1118	III	ff	0.2 O.D	Female	Primed	2	14	190	0
w1118	III	ff	0.2 O.D	Female	Primed	2	15	190	0
w1118	III	ff	0.2 O.D	Female	Primed	2	16	190	0
w1118	III	ff	0.2 O.D	Male	Primed	2	6	190	0
w1118	III	ff	0.2 O.D	Male	Primed	2	7	190	0
w1118	III	ff	0.2 O.D	Male	Primed	2	8	190	0
w1118	III	ff	0.2 O.D	Male	Primed	2	9	190	0
w1118	III	ff	0.2 O.D	Male	Primed	2	10	190	0
w1118	III	ff	0.2 O.D	Male	Primed	2	11	190	0
w1118	III	ff	0.2 O.D	Male	Primed	2	12	190	0
w1118	III	ff	0.2 O.D	Male	Primed	2	13	190	0
w1118	III	ff	0.2 O.D	Male	Primed	2	14	190	0
w1118	III	ff	0.2 O.D	Male	Primed	2	15	190	0
w1118	III	ff	0.2 O.D	Male	Primed	2	16	190	0
w1118	III	ff	0.2 O.D	Male	Unprimed	2	1	18	1
w1118	III	ff	0.2 O.D	Female	Unprimed	2	1	19.5	1
w1118	III	ff	0.2 O.D	Female	Unprimed	2	2	21	1
w1118	III	ff	0.2 O.D	Female	Unprimed	2	3	25	1
w1118	III	ff	0.2 O.D	Female	Unprimed	2	4	26	1
w1118	III	ff	0.2 O.D	Male	Unprimed	2	2	27	1
w1118	III	ff	0.2 O.D	Female	Unprimed	2	5	28	1
w1118	III	ff	0.2 O.D	Female	Unprimed	2	6	31	1
w1118	III	ff	0.2 O.D	Female	Unprimed	2	7	34	1
w1118	III	ff	0.2 O.D	Female	Unprimed	2	8	45	1
w1118	III	ff	0.2 O.D	Female	Unprimed	2	9	45	1
w1118	III	ff	0.2 O.D	Female	Unprimed	2	10	45	1
w1118	III	ff	0.2 O.D	Male	Unprimed	2	3	131	1
w1118	III	ff	0.2 O.D	Male	Unprimed	2	4	169	1
w1118	III	ff	0.2 O.D	Male	Unprimed	2	5	175	1
w1118	III	ff	0.2 O.D	Male	Unprimed	2	6	187	1
w1118	III	ff	0.2 O.D	Female	Unprimed	2	11	190	0
w1118	III	ff	0.2 O.D	Male	Unprimed	2	7	190	0
w1118	III	ff	0.2 O.D	Male	Unprimed	2	8	190	0
w1118	III	ff	0.2 O.D	Male	Unprimed	2	9	190	0
w1118	III	ff	0.2 O.D	Male	Unprimed	2	10	190	0
w1118	III	ff	0.2 O.D	Male	Unprimed	2	11	190	0
w1118	III	ff	0.2 O.D	Male	Unprimed	2	12	190	0
w1118	III	ff	0.2 O.D	Male	Unprimed	2	13	190	0
w1118	III	ff	0.2 O.D	Male	Unprimed	2	14	190	0
w1118	IV	ff	0.2 O.D	Male	Primed	2	1	15	1
w1118	IV	ff	0.2 O.D	Male	Primed	2	2	15	1
w1118	IV	ff	0.2 O.D	Male	Primed	2	3	15	1
w1118	IV	ff	0.2 O.D	Female	Primed	2	1	25	1
w1118	IV	ff	0.2 O.D	Male	Primed	2	4	27	1
w1118	IV	ff	0.2 O.D	Female	Primed	2	2	28	1
w1118	IV	ff	0.2 O.D	Female	Primed	2	3	28	1
w1118	IV	ff	0.2 O.D	Male	Primed	2	5	28	1
w1118	IV	ff	0.2 O.D	Female	Primed	2	4	29	1
w1118	IV	ff	0.2 O.D	Female	Primed	2	5	30	1
w1118	IV	ff	0.2 O.D	Male	Primed	2	6	39	1
w1118	IV	ff	0.2 O.D	Male	Primed	2	7	39	1
w1118	IV	ff	0.2 O.D	Male	Primed	2	8	41	1
w1118	IV	ff	0.2 O.D	Male	Primed	2	9	41	1
w1118	IV	ff	0.2 O.D	Female	Primed	2	6	42	1
w1118	IV	ff	0.2 O.D	Female	Primed	2	7	190	0
w1118	IV	ff	0.2 O.D	Female	Primed	2	8	190	0
w1118	IV	ff	0.2 O.D	Female	Primed	2	9	190	0
w1118	IV	ff	0.2 O.D	Female	Primed	2	10	190	0
w1118	IV	ff	0.2 O.D	Female	Primed	2	11	190	0
w1118	IV	ff	0.2 O.D	Female	Primed	2	12	190	0
w1118	IV	ff	0.2 O.D	Female	Primed	2	13	190	0
w1118	IV	ff	0.2 O.D	Female	Primed	2	14	190	0
w1118	IV	ff	0.2 O.D	Female	Primed	2	15	190	0
w1118	IV	ff	0.2 O.D	Female	Primed	2	16	190	0
w1118	IV	ff	0.2 O.D	Female	Primed	2	17	190	0
w1118	IV	ff	0.2 O.D	Female	Primed	2	18	190	0
w1118	IV	ff	0.2 O.D	Female	Primed	2	19	190	0
w1118	IV	ff	0.2 O.D	Female	Primed	2	20	190	0
w1118	IV	ff	0.2 O.D	Male	Primed	2	10	190	0
w1118	IV	ff	0.2 O.D	Male	Primed	2	11	190	0
w1118	IV	ff	0.2 O.D	Male	Primed	2	12	190	0
w1118	IV	ff	0.2 O.D	Male	Primed	2	13	190	0
w1118	IV	ff	0.2 O.D	Male	Primed	2	14	190	0
w1118	IV	ff	0.2 O.D	Male	Primed	2	15	190	0
w1118	IV	ff	0.2 O.D	Male	Primed	2	16	190	0
w1118	IV	ff	0.2 O.D	Male	Primed	2	17	190	0
w1118	IV	ff	0.2 O.D	Male	Primed	2	18	190	0
w1118	IV	ff	0.2 O.D	Male	Primed	2	19	190	0
w1118	IV	ff	0.2 O.D	Male	Primed	2	20	190	0
w1118	IV	ff	0.2 O.D	Male	Primed	2	21	190	0
w1118	IV	ff	0.2 O.D	Male	Primed	2	22	190	0
w1118	IV	ff	0.2 O.D	Male	Primed	2	23	190	0
w1118	IV	ff	0.2 O.D	Male	Primed	2	24	190	0
w1118	IV	ff	0.2 O.D	Male	Unprimed	2	1	16	1
w1118	IV	ff	0.2 O.D	Male	Unprimed	2	2	16	1
w1118	IV	ff	0.2 O.D	Male	Unprimed	2	3	16	1
w1118	IV	ff	0.2 O.D	Female	Unprimed	2	1	23	1
w1118	IV	ff	0.2 O.D	Female	Unprimed	2	2	24	1
w1118	IV	ff	0.2 O.D	Male	Unprimed	2	4	25	1
w1118	IV	ff	0.2 O.D	Male	Unprimed	2	5	25	1
w1118	IV	ff	0.2 O.D	Female	Unprimed	2	3	26	1
w1118	IV	ff	0.2 O.D	Female	Unprimed	2	4	26	1
w1118	IV	ff	0.2 O.D	Female	Unprimed	2	5	26	1
w1118	IV	ff	0.2 O.D	Female	Unprimed	2	6	26	1
w1118	IV	ff	0.2 O.D	Female	Unprimed	2	7	27	1
w1118	IV	ff	0.2 O.D	Male	Unprimed	2	6	27	1
w1118	IV	ff	0.2 O.D	Male	Unprimed	2	7	27	1
w1118	IV	ff	0.2 O.D	Female	Unprimed	2	8	28	1
w1118	IV	ff	0.2 O.D	Female	Unprimed	2	9	28	1
w1118	IV	ff	0.2 O.D	Male	Unprimed	2	8	28	1
w1118	IV	ff	0.2 O.D	Male	Unprimed	2	9	28	1
w1118	IV	ff	0.2 O.D	Male	Unprimed	2	10	28	1
w1118	IV	ff	0.2 O.D	Male	Unprimed	2	11	28	1
w1118	IV	ff	0.2 O.D	Male	Unprimed	2	12	29	1
w1118	IV	ff	0.2 O.D	Female	Unprimed	2	10	30	1
w1118	IV	ff	0.2 O.D	Male	Unprimed	2	13	30	1
w1118	IV	ff	0.2 O.D	Male	Unprimed	2	14	30	1
w1118	IV	ff	0.2 O.D	Male	Unprimed	2	15	30	1
w1118	IV	ff	0.2 O.D	Male	Unprimed	2	16	30	1
w1118	IV	ff	0.2 O.D	Male	Unprimed	2	17	30	1
w1118	IV	ff	0.2 O.D	Male	Unprimed	2	18	30	1
w1118	IV	ff	0.2 O.D	Female	Unprimed	2	11	31	1
w1118	IV	ff	0.2 O.D	Male	Unprimed	2	19	40	1
w1118	IV	ff	0.2 O.D	Male	Unprimed	2	20	42	1
w1118	IV	ff	0.2 O.D	Female	Unprimed	2	12	54	1
w1118	IV	ff	0.2 O.D	Female	Unprimed	2	13	89	1
w1118	IV	ff	0.2 O.D	Female	Unprimed	2	14	190	0
w1118	IV	ff	0.2 O.D	Female	Unprimed	2	15	190	0
w1118	IV	ff	0.2 O.D	Female	Unprimed	2	16	190	0
w1118	IV	ff	0.2 O.D	Female	Unprimed	2	17	190	0
w1118	IV	ff	0.2 O.D	Female	Unprimed	2	18	190	0
w1118	IV	ff	0.2 O.D	Female	Unprimed	2	19	190	0
w1118	IV	ff	0.2 O.D	Female	Unprimed	2	20	190	0
w1118	IV	ff	0.2 O.D	Female	Unprimed	2	21	190	0
w1118	IV	ff	0.2 O.D	Female	Unprimed	2	22	190	0
w1118	IV	ff	0.2 O.D	Female	Unprimed	2	23	190	0
w1118	IV	ff	0.2 O.D	Male	Unprimed	2	21	190	0
w1118	IV	ff	0.2 O.D	Male	Unprimed	2	22	190	0
w1118	V	ap	0.2 O.D	Male	Primed	2	1	4	1
w1118	V	ap	0.2 O.D	Female	Primed	2	1	18	1
w1118	V	ap	0.2 O.D	Male	Primed	2	2	20	1
w1118	V	ap	0.2 O.D	Male	Primed	2	1	23	1
w1118	V	ap	0.2 O.D	Female	Primed	2	2	25	1
w1118	V	ap	0.2 O.D	Female	Primed	2	3	25	1
w1118	V	ap	0.2 O.D	Female	Primed	2	1	25	1
w1118	V	ap	0.2 O.D	Female	Primed	2	2	27	1
w1118	V	ap	0.2 O.D	Female	Primed	2	3	27	1
w1118	V	ap	0.2 O.D	Female	Primed	2	4	27	1
w1118	V	ap	0.2 O.D	Male	Primed	2	2	27	1
w1118	V	ap	0.2 O.D	Female	Primed	2	4	29	1
w1118	V	ap	0.2 O.D	Female	Primed	2	5	29	1
w1118	V	ap	0.2 O.D	Female	Primed	2	5	31	1
w1118	V	ap	0.2 O.D	Female	Primed	2	6	31	1
w1118	V	ap	0.2 O.D	Male	Primed	2	3	40	1
w1118	V	ap	0.2 O.D	Female	Primed	2	7	42	1
w1118	V	ap	0.2 O.D	Female	Primed	2	8	42	1
w1118	V	ap	0.2 O.D	Female	Primed	2	9	42	1
w1118	V	ap	0.2 O.D	Female	Primed	2	6	42	1
w1118	V	ap	0.2 O.D	Female	Primed	2	10	190	0
w1118	V	ap	0.2 O.D	Male	Primed	2	3	190	0
w1118	V	ap	0.2 O.D	Male	Primed	2	4	190	0
w1118	V	ap	0.2 O.D	Male	Primed	2	5	190	0
w1118	V	ap	0.2 O.D	Male	Primed	2	6	190	0
w1118	V	ap	0.2 O.D	Male	Primed	2	7	190	0
w1118	V	ap	0.2 O.D	Male	Primed	2	8	190	0
w1118	V	ap	0.2 O.D	Male	Primed	2	9	190	0
w1118	V	ap	0.2 O.D	Male	Primed	2	10	190	0
w1118	V	ap	0.2 O.D	Female	Primed	2	7	190	0
w1118	V	ap	0.2 O.D	Female	Primed	2	8	190	0
w1118	V	ap	0.2 O.D	Female	Primed	2	9	190	0
w1118	V	ap	0.2 O.D	Female	Primed	2	10	190	0
w1118	V	ap	0.2 O.D	Male	Primed	2	4	190	0
w1118	V	ap	0.2 O.D	Male	Primed	2	5	190	0
w1118	V	ap	0.2 O.D	Male	Primed	2	6	190	0
w1118	V	ap	0.2 O.D	Male	Primed	2	7	190	0
w1118	V	ap	0.2 O.D	Male	Primed	2	8	190	0
w1118	V	ap	0.2 O.D	Male	Primed	2	9	190	0
w1118	V	ap	0.2 O.D	Male	Primed	2	10	190	0
w1118	V	ap	0.2 O.D	Female	Unprimed	2	1	20	1
w1118	V	ap	0.2 O.D	Female	Unprimed	2	2	25	1
w1118	V	ap	0.2 O.D	Male	Unprimed	2	1	25	1
w1118	V	ap	0.2 O.D	Female	Unprimed	2	3	26	1
w1118	V	ap	0.2 O.D	Female	Unprimed	2	4	26	1
w1118	V	ap	0.2 O.D	Female	Unprimed	2	5	26	1
w1118	V	ap	0.2 O.D	Female	Unprimed	2	6	27	1
w1118	V	ap	0.2 O.D	Male	Unprimed	2	2	27	1
w1118	V	ap	0.2 O.D	Female	Unprimed	2	7	28	1
w1118	V	ap	0.2 O.D	Female	Unprimed	2	8	29	1
w1118	V	ap	0.2 O.D	Female	Unprimed	2	9	31	1
w1118	V	ap	0.2 O.D	Female	Unprimed	2	10	31	1
w1118	V	ap	0.2 O.D	Male	Unprimed	2	3	190	0
w1118	V	ap	0.2 O.D	Male	Unprimed	2	4	190	0
w1118	V	ap	0.2 O.D	Male	Unprimed	2	5	190	0
w1118	V	ap	0.2 O.D	Male	Unprimed	2	6	190	0
w1118	V	ap	0.2 O.D	Male	Unprimed	2	7	190	0
w1118	V	ap	0.2 O.D	Male	Unprimed	2	8	190	0
w1118	V	ap	0.2 O.D	Male	Unprimed	2	9	190	0
w1118	V	ap	0.2 O.D	Male	Unprimed	2	10	190	0
w1118	V	ap	0.2 O.D	Male	Unprimed	2	1	4	1
w1118	V	ap	0.2 O.D	Male	Unprimed	2	2	20	1
w1118	V	ap	0.2 O.D	Female	Unprimed	2	1	27	1
w1118	V	ap	0.2 O.D	Female	Unprimed	2	2	27	1
w1118	V	ap	0.2 O.D	Female	Unprimed	2	3	31	1
w1118	V	ap	0.2 O.D	Female	Unprimed	2	4	40	1
w1118	V	ap	0.2 O.D	Female	Unprimed	2	5	40	1
w1118	V	ap	0.2 O.D	Male	Unprimed	2	3	40	1
w1118	V	ap	0.2 O.D	Female	Unprimed	2	6	50	1
w1118	V	ap	0.2 O.D	Female	Unprimed	2	7	90	1
w1118	V	ap	0.2 O.D	Female	Unprimed	2	8	90	1
w1118	V	ap	0.2 O.D	Female	Unprimed	2	9	190	0
w1118	V	ap	0.2 O.D	Female	Unprimed	2	10	190	0
w1118	V	ap	0.2 O.D	Male	Unprimed	2	4	190	0
w1118	V	ap	0.2 O.D	Male	Unprimed	2	5	190	0
w1118	V	ap	0.2 O.D	Male	Unprimed	2	6	190	0
w1118	V	ap	0.2 O.D	Male	Unprimed	2	7	190	0
w1118	V	ap	0.2 O.D	Male	Unprimed	2	8	190	0
w1118	V	ap	0.2 O.D	Male	Unprimed	2	9	190	0
w1118	V	ap	0.2 O.D	Male	Unprimed	2	10	190	0
w1118	II	ff	0.2 O.D	Male	Primed	3	1	22	1
w1118	II	ff	0.2 O.D	Male	Primed	3	2	27	1
w1118	II	ff	0.2 O.D	Female	Primed	3	1	29	1
w1118	II	ff	0.2 O.D	Female	Primed	3	2	29	1
w1118	II	ff	0.2 O.D	Female	Primed	3	3	29	1
w1118	II	ff	0.2 O.D	Female	Primed	3	4	33.5	1
w1118	II	ff	0.2 O.D	Female	Primed	3	5	39	1
w1118	II	ff	0.2 O.D	Female	Primed	3	6	39	1
w1118	II	ff	0.2 O.D	Male	Primed	3	3	39	1
w1118	II	ff	0.2 O.D	Male	Primed	3	4	39	1
w1118	II	ff	0.2 O.D	Male	Primed	3	5	46	1
w1118	II	ff	0.2 O.D	Male	Primed	3	6	46	1
w1118	II	ff	0.2 O.D	Female	Primed	3	7	190	0
w1118	II	ff	0.2 O.D	Female	Primed	3	8	190	0
w1118	II	ff	0.2 O.D	Female	Primed	3	9	190	0
w1118	II	ff	0.2 O.D	Female	Primed	3	10	190	0
w1118	II	ff	0.2 O.D	Female	Primed	3	11	190	0
w1118	II	ff	0.2 O.D	Female	Primed	3	12	190	0
w1118	II	ff	0.2 O.D	Female	Primed	3	13	190	0
w1118	II	ff	0.2 O.D	Female	Primed	3	14	190	0
w1118	II	ff	0.2 O.D	Female	Primed	3	15	190	0
w1118	II	ff	0.2 O.D	Female	Primed	3	16	190	0
w1118	II	ff	0.2 O.D	Female	Primed	3	17	190	0
w1118	II	ff	0.2 O.D	Female	Primed	3	18	190	0
w1118	II	ff	0.2 O.D	Female	Primed	3	19	190	0
w1118	II	ff	0.2 O.D	Female	Primed	3	20	190	0
w1118	II	ff	0.2 O.D	Male	Primed	3	7	190	0
w1118	II	ff	0.2 O.D	Male	Primed	3	8	190	0
w1118	II	ff	0.2 O.D	Male	Primed	3	9	190	0
w1118	II	ff	0.2 O.D	Male	Primed	3	10	190	0
w1118	II	ff	0.2 O.D	Male	Primed	3	11	190	0
w1118	II	ff	0.2 O.D	Male	Primed	3	12	190	0
w1118	II	ff	0.2 O.D	Male	Primed	3	13	190	0
w1118	II	ff	0.2 O.D	Male	Primed	3	14	190	0
w1118	II	ff	0.2 O.D	Male	Primed	3	15	190	0
w1118	II	ff	0.2 O.D	Male	Primed	3	16	190	0
w1118	II	ff	0.2 O.D	Male	Primed	3	17	190	0
w1118	II	ff	0.2 O.D	Male	Primed	3	18	190	0
w1118	II	ff	0.2 O.D	Male	Primed	3	19	190	0
w1118	II	ff	0.2 O.D	Male	Primed	3	20	190	0
w1118	II	ff	0.2 O.D	Male	Primed	3	21	190	0
w1118	II	ff	0.2 O.D	Female	Unprimed	3	1	17	1
w1118	II	ff	0.2 O.D	Male	Unprimed	3	1	21	1
w1118	II	ff	0.2 O.D	Male	Unprimed	3	2	22	1
w1118	II	ff	0.2 O.D	Male	Unprimed	3	3	24	1
w1118	II	ff	0.2 O.D	Male	Unprimed	3	4	28	1
w1118	II	ff	0.2 O.D	Male	Unprimed	3	5	30	1
w1118	II	ff	0.2 O.D	Male	Unprimed	3	6	32.5	1
w1118	II	ff	0.2 O.D	Male	Unprimed	3	7	38	1
w1118	II	ff	0.2 O.D	Male	Unprimed	3	8	48	1
w1118	II	ff	0.2 O.D	Male	Unprimed	3	9	48	1
w1118	II	ff	0.2 O.D	Female	Unprimed	3	2	190	0
w1118	II	ff	0.2 O.D	Female	Unprimed	3	3	190	0
w1118	II	ff	0.2 O.D	Female	Unprimed	3	4	190	0
w1118	II	ff	0.2 O.D	Female	Unprimed	3	5	190	0
w1118	II	ff	0.2 O.D	Female	Unprimed	3	6	190	0
w1118	II	ff	0.2 O.D	Female	Unprimed	3	7	190	0
w1118	II	ff	0.2 O.D	Female	Unprimed	3	8	190	0
w1118	II	ff	0.2 O.D	Female	Unprimed	3	9	190	0
w1118	II	ff	0.2 O.D	Female	Unprimed	3	10	190	0
w1118	II	ff	0.2 O.D	Female	Unprimed	3	11	190	0
w1118	II	ff	0.2 O.D	Female	Unprimed	3	12	190	0
w1118	II	ff	0.2 O.D	Female	Unprimed	3	13	190	0
w1118	II	ff	0.2 O.D	Female	Unprimed	3	14	190	0
w1118	II	ff	0.2 O.D	Female	Unprimed	3	15	190	0
w1118	II	ff	0.2 O.D	Female	Unprimed	3	16	190	0
w1118	II	ff	0.2 O.D	Female	Unprimed	3	17	190	0
w1118	II	ff	0.2 O.D	Female	Unprimed	3	18	190	0
w1118	II	ff	0.2 O.D	Female	Unprimed	3	19	190	0
w1118	II	ff	0.2 O.D	Female	Unprimed	3	20	190	0
w1118	II	ff	0.2 O.D	Male	Unprimed	3	10	190	0
w1118	II	ff	0.2 O.D	Male	Unprimed	3	11	190	0
w1118	II	ff	0.2 O.D	Male	Unprimed	3	12	190	0
w1118	II	ff	0.2 O.D	Male	Unprimed	3	13	190	0
w1118	II	ff	0.2 O.D	Male	Unprimed	3	14	190	0
w1118	II	ff	0.2 O.D	Male	Unprimed	3	15	190	0
w1118	II	ff	0.2 O.D	Male	Unprimed	3	16	190	0
w1118	II	ff	0.2 O.D	Male	Unprimed	3	17	190	0
w1118	II	ff	0.2 O.D	Male	Unprimed	3	18	190	0
w1118	II	ff	0.2 O.D	Male	Unprimed	3	19	190	0
w1118	III	ff	0.2 O.D	Female	Primed	3	1	22	1
w1118	III	ff	0.2 O.D	Female	Primed	3	2	25	1
w1118	III	ff	0.2 O.D	Female	Primed	3	3	27	1
w1118	III	ff	0.2 O.D	Female	Primed	3	4	29	1
w1118	III	ff	0.2 O.D	Female	Primed	3	5	29	1
w1118	III	ff	0.2 O.D	Female	Primed	3	6	30	1
w1118	III	ff	0.2 O.D	Female	Primed	3	7	30	1
w1118	III	ff	0.2 O.D	Female	Primed	3	8	33	1
w1118	III	ff	0.2 O.D	Female	Primed	3	9	44	1
w1118	III	ff	0.2 O.D	Female	Primed	3	10	44	1
w1118	III	ff	0.2 O.D	Female	Primed	3	11	47	1
w1118	III	ff	0.2 O.D	Female	Primed	3	12	47	1
w1118	III	ff	0.2 O.D	Male	Primed	3	1	118	1
w1118	III	ff	0.2 O.D	Male	Primed	3	2	134	1
w1118	III	ff	0.2 O.D	Male	Primed	3	3	172	1
w1118	III	ff	0.2 O.D	Female	Primed	3	13	190	0
w1118	III	ff	0.2 O.D	Female	Primed	3	14	190	0
w1118	III	ff	0.2 O.D	Female	Primed	3	15	190	0
w1118	III	ff	0.2 O.D	Female	Primed	3	16	190	0
w1118	III	ff	0.2 O.D	Female	Primed	3	17	190	0
w1118	III	ff	0.2 O.D	Female	Primed	3	18	190	0
w1118	III	ff	0.2 O.D	Male	Primed	3	4	190	0
w1118	III	ff	0.2 O.D	Male	Primed	3	5	190	0
w1118	III	ff	0.2 O.D	Male	Primed	3	6	190	0
w1118	III	ff	0.2 O.D	Male	Primed	3	7	190	0
w1118	III	ff	0.2 O.D	Male	Primed	3	8	190	0
w1118	III	ff	0.2 O.D	Male	Primed	3	9	190	0
w1118	III	ff	0.2 O.D	Male	Primed	3	10	190	0
w1118	III	ff	0.2 O.D	Male	Primed	3	11	190	0
w1118	III	ff	0.2 O.D	Male	Primed	3	12	190	0
w1118	III	ff	0.2 O.D	Male	Primed	3	13	190	0
w1118	III	ff	0.2 O.D	Male	Primed	3	14	190	0
w1118	III	ff	0.2 O.D	Male	Primed	3	15	190	0
w1118	III	ff	0.2 O.D	Female	Unprimed	3	1	19.5	1
w1118	III	ff	0.2 O.D	Female	Unprimed	3	2	19.5	1
w1118	III	ff	0.2 O.D	Male	Unprimed	3	1	22	1
w1118	III	ff	0.2 O.D	Male	Unprimed	3	2	22	1
w1118	III	ff	0.2 O.D	Male	Unprimed	3	3	22	1
w1118	III	ff	0.2 O.D	Female	Unprimed	3	3	23	1
w1118	III	ff	0.2 O.D	Male	Unprimed	3	4	23	1
w1118	III	ff	0.2 O.D	Female	Unprimed	3	4	25	1
w1118	III	ff	0.2 O.D	Female	Unprimed	3	5	26	1
w1118	III	ff	0.2 O.D	Male	Unprimed	3	5	27	1
w1118	III	ff	0.2 O.D	Female	Unprimed	3	6	28	1
w1118	III	ff	0.2 O.D	Male	Unprimed	3	6	28	1
w1118	III	ff	0.2 O.D	Male	Unprimed	3	7	29	1
w1118	III	ff	0.2 O.D	Male	Unprimed	3	8	29	1
w1118	III	ff	0.2 O.D	Female	Unprimed	3	7	31	1
w1118	III	ff	0.2 O.D	Female	Unprimed	3	8	31	1
w1118	III	ff	0.2 O.D	Female	Unprimed	3	9	31	1
w1118	III	ff	0.2 O.D	Female	Unprimed	3	10	32	1
w1118	III	ff	0.2 O.D	Female	Unprimed	3	11	34	1
w1118	III	ff	0.2 O.D	Male	Unprimed	3	9	42	1
w1118	III	ff	0.2 O.D	Female	Unprimed	3	12	45	1
w1118	III	ff	0.2 O.D	Male	Unprimed	3	10	47	1
w1118	III	ff	0.2 O.D	Female	Unprimed	3	13	69	1
w1118	III	ff	0.2 O.D	Male	Unprimed	3	11	101	1
w1118	III	ff	0.2 O.D	Female	Unprimed	3	14	104	1
w1118	III	ff	0.2 O.D	Male	Unprimed	3	12	169	1
w1118	III	ff	0.2 O.D	Female	Unprimed	3	15	190	0
w1118	III	ff	0.2 O.D	Female	Unprimed	3	16	190	0
w1118	III	ff	0.2 O.D	Female	Unprimed	3	17	190	0
w1118	III	ff	0.2 O.D	Female	Unprimed	3	18	190	0
w1118	III	ff	0.2 O.D	Female	Unprimed	3	19	190	0
w1118	III	ff	0.2 O.D	Male	Unprimed	3	13	190	0
w1118	III	ff	0.2 O.D	Male	Unprimed	3	14	190	0
w1118	III	ff	0.2 O.D	Male	Unprimed	3	15	190	0
w1118	III	ff	0.2 O.D	Male	Unprimed	3	16	190	0
w1118	III	ff	0.2 O.D	Male	Unprimed	3	17	190	0
w1118	III	ff	0.2 O.D	Male	Unprimed	3	18	190	0
w1118	IV	ff	0.2 O.D	Female	Primed	3	1	25	1
w1118	IV	ff	0.2 O.D	Male	Primed	3	1	25	1
w1118	IV	ff	0.2 O.D	Male	Primed	3	2	26	1
w1118	IV	ff	0.2 O.D	Male	Primed	3	3	26	1
w1118	IV	ff	0.2 O.D	Male	Primed	3	4	27	1
w1118	IV	ff	0.2 O.D	Female	Primed	3	2	28	1
w1118	IV	ff	0.2 O.D	Female	Primed	3	3	29	1
w1118	IV	ff	0.2 O.D	Female	Primed	3	4	29	1
w1118	IV	ff	0.2 O.D	Female	Primed	3	5	30	1
w1118	IV	ff	0.2 O.D	Male	Primed	3	5	39	1
w1118	IV	ff	0.2 O.D	Male	Primed	3	6	39	1
w1118	IV	ff	0.2 O.D	Male	Primed	3	7	39	1
w1118	IV	ff	0.2 O.D	Female	Primed	3	6	40	1
w1118	IV	ff	0.2 O.D	Female	Primed	3	7	40	1
w1118	IV	ff	0.2 O.D	Female	Primed	3	8	42	1
w1118	IV	ff	0.2 O.D	Female	Primed	3	9	42	1
w1118	IV	ff	0.2 O.D	Female	Primed	3	10	42	1
w1118	IV	ff	0.2 O.D	Female	Primed	3	11	42	1
w1118	IV	ff	0.2 O.D	Female	Primed	3	12	42	1
w1118	IV	ff	0.2 O.D	Female	Primed	3	13	42	1
w1118	IV	ff	0.2 O.D	Female	Primed	3	14	190	0
w1118	IV	ff	0.2 O.D	Female	Primed	3	15	190	0
w1118	IV	ff	0.2 O.D	Female	Primed	3	16	190	0
w1118	IV	ff	0.2 O.D	Female	Primed	3	17	190	0
w1118	IV	ff	0.2 O.D	Female	Primed	3	18	190	0
w1118	IV	ff	0.2 O.D	Female	Primed	3	19	190	0
w1118	IV	ff	0.2 O.D	Female	Primed	3	20	190	0
w1118	IV	ff	0.2 O.D	Male	Primed	3	8	190	0
w1118	IV	ff	0.2 O.D	Male	Primed	3	9	190	0
w1118	IV	ff	0.2 O.D	Male	Primed	3	10	190	0
w1118	IV	ff	0.2 O.D	Male	Primed	3	11	190	0
w1118	IV	ff	0.2 O.D	Male	Primed	3	12	190	0
w1118	IV	ff	0.2 O.D	Male	Primed	3	13	190	0
w1118	IV	ff	0.2 O.D	Male	Primed	3	14	190	0
w1118	IV	ff	0.2 O.D	Male	Primed	3	15	190	0
w1118	IV	ff	0.2 O.D	Male	Primed	3	16	190	0
w1118	IV	ff	0.2 O.D	Male	Primed	3	17	190	0
w1118	IV	ff	0.2 O.D	Male	Primed	3	18	190	0
w1118	IV	ff	0.2 O.D	Male	Primed	3	19	190	0
w1118	IV	ff	0.2 O.D	Male	Primed	3	20	190	0
w1118	IV	ff	0.2 O.D	Male	Primed	3	21	190	0
w1118	IV	ff	0.2 O.D	Male	Primed	3	22	190	0
w1118	IV	ff	0.2 O.D	Male	Unprimed	3	1	16	1
w1118	IV	ff	0.2 O.D	Male	Unprimed	3	2	16	1
w1118	IV	ff	0.2 O.D	Male	Unprimed	3	3	16	1
w1118	IV	ff	0.2 O.D	Male	Unprimed	3	4	16	1
w1118	IV	ff	0.2 O.D	Female	Unprimed	3	1	17	1
w1118	IV	ff	0.2 O.D	Female	Unprimed	3	2	21	1
w1118	IV	ff	0.2 O.D	Female	Unprimed	3	3	26	1
w1118	IV	ff	0.2 O.D	Female	Unprimed	3	4	26	1
w1118	IV	ff	0.2 O.D	Female	Unprimed	3	5	27	1
w1118	IV	ff	0.2 O.D	Female	Unprimed	3	6	27	1
w1118	IV	ff	0.2 O.D	Female	Unprimed	3	7	27	1
w1118	IV	ff	0.2 O.D	Male	Unprimed	3	5	27	1
w1118	IV	ff	0.2 O.D	Female	Unprimed	3	8	28	1
w1118	IV	ff	0.2 O.D	Female	Unprimed	3	9	28	1
w1118	IV	ff	0.2 O.D	Female	Unprimed	3	10	28	1
w1118	IV	ff	0.2 O.D	Male	Unprimed	3	6	28	1
w1118	IV	ff	0.2 O.D	Female	Unprimed	3	11	29	1
w1118	IV	ff	0.2 O.D	Female	Unprimed	3	12	29	1
w1118	IV	ff	0.2 O.D	Female	Unprimed	3	13	30	1
w1118	IV	ff	0.2 O.D	Female	Unprimed	3	14	30	1
w1118	IV	ff	0.2 O.D	Female	Unprimed	3	15	30	1
w1118	IV	ff	0.2 O.D	Female	Unprimed	3	16	30	1
w1118	IV	ff	0.2 O.D	Male	Unprimed	3	7	30	1
w1118	IV	ff	0.2 O.D	Male	Unprimed	3	8	30	1
w1118	IV	ff	0.2 O.D	Male	Unprimed	3	9	30	1
w1118	IV	ff	0.2 O.D	Male	Unprimed	3	10	30	1
w1118	IV	ff	0.2 O.D	Male	Unprimed	3	11	30	1
w1118	IV	ff	0.2 O.D	Male	Unprimed	3	12	30	1
w1118	IV	ff	0.2 O.D	Male	Unprimed	3	13	30	1
w1118	IV	ff	0.2 O.D	Female	Unprimed	3	17	31	1
w1118	IV	ff	0.2 O.D	Male	Unprimed	3	14	40	1
w1118	IV	ff	0.2 O.D	Male	Unprimed	3	15	40	1
w1118	IV	ff	0.2 O.D	Male	Unprimed	3	16	40	1
w1118	IV	ff	0.2 O.D	Female	Unprimed	3	18	43	1
w1118	IV	ff	0.2 O.D	Male	Unprimed	3	17	45	1
w1118	IV	ff	0.2 O.D	Male	Unprimed	3	18	53	1
w1118	IV	ff	0.2 O.D	Female	Unprimed	3	19	190	0
w1118	IV	ff	0.2 O.D	Female	Unprimed	3	20	190	0
w1118	IV	ff	0.2 O.D	Female	Unprimed	3	21	190	0
w1118	IV	ff	0.2 O.D	Female	Unprimed	3	22	190	0
w1118	IV	ff	0.2 O.D	Female	Unprimed	3	23	190	0
w1118	IV	ff	0.2 O.D	Female	Unprimed	3	24	190	0
w1118	IV	ff	0.2 O.D	Male	Unprimed	3	19	190	0
w1118	IV	ff	0.2 O.D	Male	Unprimed	3	20	190	0
w1118	IV	ff	0.2 O.D	Male	Unprimed	3	21	190	0
w1118	IV	ff	0.2 O.D	Male	Unprimed	3	22	190	0
w1118	IV	ff	0.2 O.D	Male	Unprimed	3	23	190	0
w1118	IV	ff	0.2 O.D	Male	Unprimed	3	24	190	0
w1118	V	ap	0.2 O.D	Female	Primed	3	1	25	1
w1118	V	ap	0.2 O.D	Female	Primed	3	2	25	1
w1118	V	ap	0.2 O.D	Female	Primed	3	3	26	1
w1118	V	ap	0.2 O.D	Female	Primed	3	4	26	1
w1118	V	ap	0.2 O.D	Female	Primed	3	1	28	1
w1118	V	ap	0.2 O.D	Female	Primed	3	2	28	1
w1118	V	ap	0.2 O.D	Female	Primed	3	3	28	1
w1118	V	ap	0.2 O.D	Female	Primed	3	4	28	1
w1118	V	ap	0.2 O.D	Female	Primed	3	5	40	1
w1118	V	ap	0.2 O.D	Female	Primed	3	6	40	1
w1118	V	ap	0.2 O.D	Male	Primed	3	1	42	1
w1118	V	ap	0.2 O.D	Female	Primed	3	5	42	1
w1118	V	ap	0.2 O.D	Female	Primed	3	6	42	1
w1118	V	ap	0.2 O.D	Female	Primed	3	7	190	0
w1118	V	ap	0.2 O.D	Female	Primed	3	8	190	0
w1118	V	ap	0.2 O.D	Female	Primed	3	9	190	0
w1118	V	ap	0.2 O.D	Female	Primed	3	10	190	0
w1118	V	ap	0.2 O.D	Male	Primed	3	2	190	0
w1118	V	ap	0.2 O.D	Male	Primed	3	3	190	0
w1118	V	ap	0.2 O.D	Male	Primed	3	4	190	0
w1118	V	ap	0.2 O.D	Male	Primed	3	5	190	0
w1118	V	ap	0.2 O.D	Male	Primed	3	6	190	0
w1118	V	ap	0.2 O.D	Male	Primed	3	7	190	0
w1118	V	ap	0.2 O.D	Male	Primed	3	8	190	0
w1118	V	ap	0.2 O.D	Male	Primed	3	9	190	0
w1118	V	ap	0.2 O.D	Male	Primed	3	10	190	0
w1118	V	ap	0.2 O.D	Female	Primed	3	7	190	0
w1118	V	ap	0.2 O.D	Female	Primed	3	8	190	0
w1118	V	ap	0.2 O.D	Female	Primed	3	9	190	0
w1118	V	ap	0.2 O.D	Female	Primed	3	10	190	0
w1118	V	ap	0.2 O.D	Male	Primed	3	1	190	0
w1118	V	ap	0.2 O.D	Male	Primed	3	2	190	0
w1118	V	ap	0.2 O.D	Male	Primed	3	3	190	0
w1118	V	ap	0.2 O.D	Male	Primed	3	4	190	0
w1118	V	ap	0.2 O.D	Male	Primed	3	5	190	0
w1118	V	ap	0.2 O.D	Male	Primed	3	6	190	0
w1118	V	ap	0.2 O.D	Male	Primed	3	7	190	0
w1118	V	ap	0.2 O.D	Male	Primed	3	8	190	0
w1118	V	ap	0.2 O.D	Male	Primed	3	9	190	0
w1118	V	ap	0.2 O.D	Male	Primed	3	10	190	0
w1118	V	ap	0.2 O.D	Male	Unprimed	3	1	20	1
w1118	V	ap	0.2 O.D	Female	Unprimed	3	1	25	1
w1118	V	ap	0.2 O.D	Male	Unprimed	3	2	25	1
w1118	V	ap	0.2 O.D	Male	Unprimed	3	3	26	1
w1118	V	ap	0.2 O.D	Female	Unprimed	3	2	29	1
w1118	V	ap	0.2 O.D	Female	Unprimed	3	3	31	1
w1118	V	ap	0.2 O.D	Female	Unprimed	3	4	31	1
w1118	V	ap	0.2 O.D	Male	Unprimed	3	4	31	1
w1118	V	ap	0.2 O.D	Female	Unprimed	3	5	40	1
w1118	V	ap	0.2 O.D	Female	Unprimed	3	6	40	1
w1118	V	ap	0.2 O.D	Female	Unprimed	3	7	40	1
w1118	V	ap	0.2 O.D	Male	Unprimed	3	5	44	1
w1118	V	ap	0.2 O.D	Female	Unprimed	3	8	90	1
w1118	V	ap	0.2 O.D	Female	Unprimed	3	9	90	1
w1118	V	ap	0.2 O.D	Female	Unprimed	3	10	190	0
w1118	V	ap	0.2 O.D	Male	Unprimed	3	6	190	0
w1118	V	ap	0.2 O.D	Male	Unprimed	3	7	190	0
w1118	V	ap	0.2 O.D	Male	Unprimed	3	8	190	0
w1118	V	ap	0.2 O.D	Male	Unprimed	3	9	190	0
w1118	V	ap	0.2 O.D	Male	Unprimed	3	10	190	0
w1118	V	ap	0.2 O.D	Female	Unprimed	3	1	25	1
w1118	V	ap	0.2 O.D	Female	Unprimed	3	2	28	1
w1118	V	ap	0.2 O.D	Female	Unprimed	3	3	28	1
w1118	V	ap	0.2 O.D	Female	Unprimed	3	4	29	1
w1118	V	ap	0.2 O.D	Female	Unprimed	3	5	40	1
w1118	V	ap	0.2 O.D	Male	Unprimed	3	1	40	1
w1118	V	ap	0.2 O.D	Male	Unprimed	3	2	40	1
w1118	V	ap	0.2 O.D	Male	Unprimed	3	3	40	1
w1118	V	ap	0.2 O.D	Female	Unprimed	3	6	48	1
w1118	V	ap	0.2 O.D	Female	Unprimed	3	7	90	1
w1118	V	ap	0.2 O.D	Female	Unprimed	3	8	90	1
w1118	V	ap	0.2 O.D	Female	Unprimed	3	9	190	0
w1118	V	ap	0.2 O.D	Female	Unprimed	3	10	190	0
w1118	V	ap	0.2 O.D	Male	Unprimed	3	4	190	0
w1118	V	ap	0.2 O.D	Male	Unprimed	3	5	190	0
w1118	V	ap	0.2 O.D	Male	Unprimed	3	6	190	0
w1118	V	ap	0.2 O.D	Male	Unprimed	3	7	190	0
w1118	V	ap	0.2 O.D	Male	Unprimed	3	8	190	0
w1118	V	ap	0.2 O.D	Male	Unprimed	3	9	190	0
w1118	V	ap	0.2 O.D	Male	Unprimed	3	10	190	0
w1118	II	ff	0.2 O.D	Female	Primed	4	1	29	1
w1118	II	ff	0.2 O.D	Male	Primed	4	1	29	1
w1118	II	ff	0.2 O.D	Male	Primed	4	2	30	1
w1118	II	ff	0.2 O.D	Female	Primed	4	2	33.5	1
w1118	II	ff	0.2 O.D	Female	Primed	4	3	39	1
w1118	II	ff	0.2 O.D	Female	Primed	4	4	39	1
w1118	II	ff	0.2 O.D	Male	Primed	4	3	39	1
w1118	II	ff	0.2 O.D	Male	Primed	4	4	39	1
w1118	II	ff	0.2 O.D	Male	Primed	4	5	46	1
w1118	II	ff	0.2 O.D	Female	Primed	4	5	190	0
w1118	II	ff	0.2 O.D	Female	Primed	4	6	190	0
w1118	II	ff	0.2 O.D	Female	Primed	4	7	190	0
w1118	II	ff	0.2 O.D	Female	Primed	4	8	190	0
w1118	II	ff	0.2 O.D	Female	Primed	4	9	190	0
w1118	II	ff	0.2 O.D	Female	Primed	4	10	190	0
w1118	II	ff	0.2 O.D	Female	Primed	4	11	190	0
w1118	II	ff	0.2 O.D	Female	Primed	4	12	190	0
w1118	II	ff	0.2 O.D	Female	Primed	4	13	190	0
w1118	II	ff	0.2 O.D	Female	Primed	4	14	190	0
w1118	II	ff	0.2 O.D	Female	Primed	4	15	190	0
w1118	II	ff	0.2 O.D	Female	Primed	4	16	190	0
w1118	II	ff	0.2 O.D	Female	Primed	4	17	190	0
w1118	II	ff	0.2 O.D	Female	Primed	4	18	190	0
w1118	II	ff	0.2 O.D	Female	Primed	4	19	190	0
w1118	II	ff	0.2 O.D	Female	Primed	4	20	190	0
w1118	II	ff	0.2 O.D	Female	Primed	4	21	190	0
w1118	II	ff	0.2 O.D	Male	Primed	4	6	190	0
w1118	II	ff	0.2 O.D	Male	Primed	4	7	190	0
w1118	II	ff	0.2 O.D	Male	Primed	4	8	190	0
w1118	II	ff	0.2 O.D	Male	Primed	4	9	190	0
w1118	II	ff	0.2 O.D	Male	Primed	4	10	190	0
w1118	II	ff	0.2 O.D	Male	Primed	4	11	190	0
w1118	II	ff	0.2 O.D	Male	Primed	4	12	190	0
w1118	II	ff	0.2 O.D	Male	Primed	4	13	190	0
w1118	II	ff	0.2 O.D	Male	Primed	4	14	190	0
w1118	II	ff	0.2 O.D	Male	Primed	4	15	190	0
w1118	II	ff	0.2 O.D	Male	Primed	4	16	190	0
w1118	II	ff	0.2 O.D	Male	Primed	4	17	190	0
w1118	II	ff	0.2 O.D	Male	Primed	4	18	190	0
w1118	II	ff	0.2 O.D	Male	Primed	4	19	190	0
w1118	II	ff	0.2 O.D	Male	Unprimed	4	1	17	1
w1118	II	ff	0.2 O.D	Male	Unprimed	4	2	17	1
w1118	II	ff	0.2 O.D	Male	Unprimed	4	3	19	1
w1118	II	ff	0.2 O.D	Male	Unprimed	4	4	24	1
w1118	II	ff	0.2 O.D	Male	Unprimed	4	5	24	1
w1118	II	ff	0.2 O.D	Male	Unprimed	4	6	24	1
w1118	II	ff	0.2 O.D	Female	Unprimed	4	1	26	1
w1118	II	ff	0.2 O.D	Female	Unprimed	4	2	27	1
w1118	II	ff	0.2 O.D	Male	Unprimed	4	7	27	1
w1118	II	ff	0.2 O.D	Male	Unprimed	4	8	27	1
w1118	II	ff	0.2 O.D	Male	Unprimed	4	9	27	1
w1118	II	ff	0.2 O.D	Male	Unprimed	4	10	29	1
w1118	II	ff	0.2 O.D	Female	Unprimed	4	3	31.5	1
w1118	II	ff	0.2 O.D	Male	Unprimed	4	11	31.5	1
w1118	II	ff	0.2 O.D	Female	Unprimed	4	4	32.5	1
w1118	II	ff	0.2 O.D	Male	Unprimed	4	12	32.5	1
w1118	II	ff	0.2 O.D	Female	Unprimed	4	5	40	1
w1118	II	ff	0.2 O.D	Female	Unprimed	4	6	190	0
w1118	II	ff	0.2 O.D	Female	Unprimed	4	7	190	0
w1118	II	ff	0.2 O.D	Female	Unprimed	4	8	190	0
w1118	II	ff	0.2 O.D	Female	Unprimed	4	9	190	0
w1118	II	ff	0.2 O.D	Female	Unprimed	4	10	190	0
w1118	II	ff	0.2 O.D	Female	Unprimed	4	11	190	0
w1118	II	ff	0.2 O.D	Female	Unprimed	4	12	190	0
w1118	II	ff	0.2 O.D	Female	Unprimed	4	13	190	0
w1118	II	ff	0.2 O.D	Female	Unprimed	4	14	190	0
w1118	II	ff	0.2 O.D	Female	Unprimed	4	15	190	0
w1118	II	ff	0.2 O.D	Female	Unprimed	4	16	190	0
w1118	II	ff	0.2 O.D	Female	Unprimed	4	17	190	0
w1118	II	ff	0.2 O.D	Female	Unprimed	4	18	190	0
w1118	II	ff	0.2 O.D	Female	Unprimed	4	19	190	0
w1118	II	ff	0.2 O.D	Male	Unprimed	4	13	190	0
w1118	II	ff	0.2 O.D	Male	Unprimed	4	14	190	0
w1118	II	ff	0.2 O.D	Male	Unprimed	4	15	190	0
w1118	II	ff	0.2 O.D	Male	Unprimed	4	16	190	0
w1118	II	ff	0.2 O.D	Male	Unprimed	4	17	190	0
w1118	II	ff	0.2 O.D	Male	Unprimed	4	18	190	0
w1118	III	ff	0.2 O.D	Female	Primed	4	1	27	1
w1118	III	ff	0.2 O.D	Female	Primed	4	2	33	1
w1118	III	ff	0.2 O.D	Female	Primed	4	3	44	1
w1118	III	ff	0.2 O.D	Female	Primed	4	4	45	1
w1118	III	ff	0.2 O.D	Male	Primed	4	1	45	1
w1118	III	ff	0.2 O.D	Male	Primed	4	2	45	1
w1118	III	ff	0.2 O.D	Female	Primed	4	5	117	1
w1118	III	ff	0.2 O.D	Male	Primed	4	3	172	1
w1118	III	ff	0.2 O.D	Female	Primed	4	6	190	0
w1118	III	ff	0.2 O.D	Female	Primed	4	7	190	0
w1118	III	ff	0.2 O.D	Female	Primed	4	8	190	0
w1118	III	ff	0.2 O.D	Female	Primed	4	9	190	0
w1118	III	ff	0.2 O.D	Female	Primed	4	10	190	0
w1118	III	ff	0.2 O.D	Female	Primed	4	11	190	0
w1118	III	ff	0.2 O.D	Female	Primed	4	12	190	0
w1118	III	ff	0.2 O.D	Female	Primed	4	13	190	0
w1118	III	ff	0.2 O.D	Female	Primed	4	14	190	0
w1118	III	ff	0.2 O.D	Female	Primed	4	15	190	0
w1118	III	ff	0.2 O.D	Female	Primed	4	16	190	0
w1118	III	ff	0.2 O.D	Female	Primed	4	17	190	0
w1118	III	ff	0.2 O.D	Female	Primed	4	18	190	0
w1118	III	ff	0.2 O.D	Male	Primed	4	4	190	0
w1118	III	ff	0.2 O.D	Male	Primed	4	5	190	0
w1118	III	ff	0.2 O.D	Male	Primed	4	6	190	0
w1118	III	ff	0.2 O.D	Male	Primed	4	7	190	0
w1118	III	ff	0.2 O.D	Male	Primed	4	8	190	0
w1118	III	ff	0.2 O.D	Male	Primed	4	9	190	0
w1118	III	ff	0.2 O.D	Male	Primed	4	10	190	0
w1118	III	ff	0.2 O.D	Male	Primed	4	11	190	0
w1118	III	ff	0.2 O.D	Male	Primed	4	12	190	0
w1118	III	ff	0.2 O.D	Male	Primed	4	13	190	0
w1118	III	ff	0.2 O.D	Female	Unprimed	4	1	19.5	1
w1118	III	ff	0.2 O.D	Female	Unprimed	4	2	21	1
w1118	III	ff	0.2 O.D	Female	Unprimed	4	3	21	1
w1118	III	ff	0.2 O.D	Female	Unprimed	4	4	23	1
w1118	III	ff	0.2 O.D	Male	Unprimed	4	1	25	1
w1118	III	ff	0.2 O.D	Female	Unprimed	4	5	26	1
w1118	III	ff	0.2 O.D	Male	Unprimed	4	2	27	1
w1118	III	ff	0.2 O.D	Female	Unprimed	4	6	28	1
w1118	III	ff	0.2 O.D	Female	Unprimed	4	7	28	1
w1118	III	ff	0.2 O.D	Female	Unprimed	4	8	28	1
w1118	III	ff	0.2 O.D	Male	Unprimed	4	3	28	1
w1118	III	ff	0.2 O.D	Female	Unprimed	4	9	30	1
w1118	III	ff	0.2 O.D	Female	Unprimed	4	10	34	1
w1118	III	ff	0.2 O.D	Female	Unprimed	4	11	45	1
w1118	III	ff	0.2 O.D	Male	Unprimed	4	4	45	1
w1118	III	ff	0.2 O.D	Male	Unprimed	4	5	51	1
w1118	III	ff	0.2 O.D	Female	Unprimed	4	12	96	1
w1118	III	ff	0.2 O.D	Male	Unprimed	4	6	190	0
w1118	III	ff	0.2 O.D	Male	Unprimed	4	7	190	0
w1118	III	ff	0.2 O.D	Male	Unprimed	4	8	190	0
w1118	III	ff	0.2 O.D	Male	Unprimed	4	9	190	0
w1118	III	ff	0.2 O.D	Male	Unprimed	4	10	190	0
w1118	III	ff	0.2 O.D	Male	Unprimed	4	11	190	0
w1118	III	ff	0.2 O.D	Male	Unprimed	4	12	190	0
w1118	III	ff	0.2 O.D	Male	Unprimed	4	13	190	0
w1118	III	ff	0.2 O.D	Male	Unprimed	4	14	190	0
w1118	III	ff	0.2 O.D	Male	Unprimed	4	15	190	0
w1118	III	ff	0.2 O.D	Male	Unprimed	4	16	190	0
w1118	III	ff	0.2 O.D	Male	Unprimed	4	17	190	0
w1118	III	ff	0.2 O.D	Male	Unprimed	4	18	190	0
w1118	IV	ff	0.2 O.D	Male	Primed	4	1	15	1
w1118	IV	ff	0.2 O.D	Male	Primed	4	2	15	1
w1118	IV	ff	0.2 O.D	Male	Primed	4	3	15	1
w1118	IV	ff	0.2 O.D	Male	Primed	4	4	15	1
w1118	IV	ff	0.2 O.D	Male	Primed	4	5	27	1
w1118	IV	ff	0.2 O.D	Male	Primed	4	6	27	1
w1118	IV	ff	0.2 O.D	Female	Primed	4	1	28	1
w1118	IV	ff	0.2 O.D	Male	Primed	4	7	28	1
w1118	IV	ff	0.2 O.D	Female	Primed	4	2	29	1
w1118	IV	ff	0.2 O.D	Female	Primed	4	3	30	1
w1118	IV	ff	0.2 O.D	Female	Primed	4	4	30	1
w1118	IV	ff	0.2 O.D	Male	Primed	4	8	39	1
w1118	IV	ff	0.2 O.D	Male	Primed	4	9	39	1
w1118	IV	ff	0.2 O.D	Male	Primed	4	10	39	1
w1118	IV	ff	0.2 O.D	Female	Primed	4	5	40	1
w1118	IV	ff	0.2 O.D	Female	Primed	4	6	40	1
w1118	IV	ff	0.2 O.D	Female	Primed	4	7	40	1
w1118	IV	ff	0.2 O.D	Female	Primed	4	8	40	1
w1118	IV	ff	0.2 O.D	Female	Primed	4	9	40	1
w1118	IV	ff	0.2 O.D	Male	Primed	4	11	41	1
w1118	IV	ff	0.2 O.D	Female	Primed	4	10	42	1
w1118	IV	ff	0.2 O.D	Female	Primed	4	11	42	1
w1118	IV	ff	0.2 O.D	Female	Primed	4	12	42	1
w1118	IV	ff	0.2 O.D	Female	Primed	4	13	190	0
w1118	IV	ff	0.2 O.D	Female	Primed	4	14	190	0
w1118	IV	ff	0.2 O.D	Female	Primed	4	15	190	0
w1118	IV	ff	0.2 O.D	Female	Primed	4	16	190	0
w1118	IV	ff	0.2 O.D	Female	Primed	4	17	190	0
w1118	IV	ff	0.2 O.D	Female	Primed	4	18	190	0
w1118	IV	ff	0.2 O.D	Male	Primed	4	12	190	0
w1118	IV	ff	0.2 O.D	Male	Primed	4	13	190	0
w1118	IV	ff	0.2 O.D	Male	Primed	4	14	190	0
w1118	IV	ff	0.2 O.D	Male	Primed	4	15	190	0
w1118	IV	ff	0.2 O.D	Male	Primed	4	16	190	0
w1118	IV	ff	0.2 O.D	Male	Primed	4	17	190	0
w1118	IV	ff	0.2 O.D	Male	Primed	4	18	190	0
w1118	IV	ff	0.2 O.D	Male	Primed	4	19	190	0
w1118	IV	ff	0.2 O.D	Male	Primed	4	20	190	0
w1118	IV	ff	0.2 O.D	Male	Primed	4	21	190	0
w1118	IV	ff	0.2 O.D	Male	Primed	4	22	190	0
w1118	IV	ff	0.2 O.D	Male	Unprimed	4	1	16	1
w1118	IV	ff	0.2 O.D	Male	Unprimed	4	2	16	1
w1118	IV	ff	0.2 O.D	Male	Unprimed	4	3	16	1
w1118	IV	ff	0.2 O.D	Female	Unprimed	4	1	22	1
w1118	IV	ff	0.2 O.D	Female	Unprimed	4	2	24	1
w1118	IV	ff	0.2 O.D	Female	Unprimed	4	3	24	1
w1118	IV	ff	0.2 O.D	Male	Unprimed	4	4	25	1
w1118	IV	ff	0.2 O.D	Male	Unprimed	4	5	25	1
w1118	IV	ff	0.2 O.D	Female	Unprimed	4	4	26	1
w1118	IV	ff	0.2 O.D	Male	Unprimed	4	6	26	1
w1118	IV	ff	0.2 O.D	Male	Unprimed	4	7	26	1
w1118	IV	ff	0.2 O.D	Female	Unprimed	4	5	27	1
w1118	IV	ff	0.2 O.D	Female	Unprimed	4	6	27	1
w1118	IV	ff	0.2 O.D	Male	Unprimed	4	8	27	1
w1118	IV	ff	0.2 O.D	Male	Unprimed	4	9	27	1
w1118	IV	ff	0.2 O.D	Male	Unprimed	4	10	27	1
w1118	IV	ff	0.2 O.D	Male	Unprimed	4	11	27	1
w1118	IV	ff	0.2 O.D	Female	Unprimed	4	7	29	1
w1118	IV	ff	0.2 O.D	Female	Unprimed	4	8	29	1
w1118	IV	ff	0.2 O.D	Male	Unprimed	4	12	29	1
w1118	IV	ff	0.2 O.D	Male	Unprimed	4	13	29	1
w1118	IV	ff	0.2 O.D	Female	Unprimed	4	9	30	1
w1118	IV	ff	0.2 O.D	Male	Unprimed	4	14	30	1
w1118	IV	ff	0.2 O.D	Male	Unprimed	4	15	30	1
w1118	IV	ff	0.2 O.D	Male	Unprimed	4	16	30	1
w1118	IV	ff	0.2 O.D	Female	Unprimed	4	10	31	1
w1118	IV	ff	0.2 O.D	Female	Unprimed	4	11	31	1
w1118	IV	ff	0.2 O.D	Female	Unprimed	4	12	31	1
w1118	IV	ff	0.2 O.D	Male	Unprimed	4	17	40	1
w1118	IV	ff	0.2 O.D	Male	Unprimed	4	18	40	1
w1118	IV	ff	0.2 O.D	Female	Unprimed	4	13	41	1
w1118	IV	ff	0.2 O.D	Male	Unprimed	4	19	42	1
w1118	IV	ff	0.2 O.D	Female	Unprimed	4	14	43	1
w1118	IV	ff	0.2 O.D	Male	Unprimed	4	20	45	1
w1118	IV	ff	0.2 O.D	Male	Unprimed	4	21	49	1
w1118	IV	ff	0.2 O.D	Female	Unprimed	4	15	190	0
w1118	IV	ff	0.2 O.D	Female	Unprimed	4	16	190	0
w1118	IV	ff	0.2 O.D	Female	Unprimed	4	17	190	0
w1118	IV	ff	0.2 O.D	Female	Unprimed	4	18	190	0
w1118	IV	ff	0.2 O.D	Male	Unprimed	4	22	190	0
w1118	IV	ff	0.2 O.D	Male	Unprimed	4	23	190	0
w1118	IV	ff	0.2 O.D	Male	Unprimed	4	24	190	0
w1118	IV	ff	0.2 O.D	Male	Unprimed	4	25	190	0
w1118	V	ap	0.2 O.D	Male	Primed	4	1	4	1
w1118	V	ap	0.2 O.D	Male	Primed	4	1	4	1
w1118	V	ap	0.2 O.D	Female	Primed	4	1	25	1
w1118	V	ap	0.2 O.D	Female	Primed	4	2	25	1
w1118	V	ap	0.2 O.D	Female	Primed	4	1	26	1
w1118	V	ap	0.2 O.D	Female	Primed	4	2	28	1
w1118	V	ap	0.2 O.D	Female	Primed	4	3	28	1
w1118	V	ap	0.2 O.D	Female	Primed	4	3	31	1
w1118	V	ap	0.2 O.D	Female	Primed	4	4	31	1
w1118	V	ap	0.2 O.D	Male	Primed	4	2	31	1
w1118	V	ap	0.2 O.D	Female	Primed	4	4	31	1
w1118	V	ap	0.2 O.D	Female	Primed	4	5	42	1
w1118	V	ap	0.2 O.D	Female	Primed	4	6	42	1
w1118	V	ap	0.2 O.D	Male	Primed	4	3	42	1
w1118	V	ap	0.2 O.D	Male	Primed	4	4	44	1
w1118	V	ap	0.2 O.D	Male	Primed	4	2	44	1
w1118	V	ap	0.2 O.D	Female	Primed	4	7	190	0
w1118	V	ap	0.2 O.D	Female	Primed	4	8	190	0
w1118	V	ap	0.2 O.D	Female	Primed	4	9	190	0
w1118	V	ap	0.2 O.D	Female	Primed	4	10	190	0
w1118	V	ap	0.2 O.D	Male	Primed	4	5	190	0
w1118	V	ap	0.2 O.D	Male	Primed	4	6	190	0
w1118	V	ap	0.2 O.D	Male	Primed	4	7	190	0
w1118	V	ap	0.2 O.D	Male	Primed	4	8	190	0
w1118	V	ap	0.2 O.D	Male	Primed	4	9	190	0
w1118	V	ap	0.2 O.D	Male	Primed	4	10	190	0
w1118	V	ap	0.2 O.D	Female	Primed	4	5	190	0
w1118	V	ap	0.2 O.D	Female	Primed	4	6	190	0
w1118	V	ap	0.2 O.D	Female	Primed	4	7	190	0
w1118	V	ap	0.2 O.D	Female	Primed	4	8	190	0
w1118	V	ap	0.2 O.D	Female	Primed	4	9	190	0
w1118	V	ap	0.2 O.D	Female	Primed	4	10	190	0
w1118	V	ap	0.2 O.D	Male	Primed	4	3	190	0
w1118	V	ap	0.2 O.D	Male	Primed	4	4	190	0
w1118	V	ap	0.2 O.D	Male	Primed	4	5	190	0
w1118	V	ap	0.2 O.D	Male	Primed	4	6	190	0
w1118	V	ap	0.2 O.D	Male	Primed	4	7	190	0
w1118	V	ap	0.2 O.D	Male	Primed	4	8	190	0
w1118	V	ap	0.2 O.D	Male	Primed	4	9	190	0
w1118	V	ap	0.2 O.D	Male	Primed	4	10	190	0
w1118	V	ap	0.2 O.D	Male	Unprimed	4	1	4	1
w1118	V	ap	0.2 O.D	Female	Unprimed	4	1	20	1
w1118	V	ap	0.2 O.D	Female	Unprimed	4	2	25	1
w1118	V	ap	0.2 O.D	Female	Unprimed	4	3	27	1
w1118	V	ap	0.2 O.D	Female	Unprimed	4	4	28	1
w1118	V	ap	0.2 O.D	Female	Unprimed	4	5	29	1
w1118	V	ap	0.2 O.D	Female	Unprimed	4	6	40	1
w1118	V	ap	0.2 O.D	Male	Unprimed	4	2	44	1
w1118	V	ap	0.2 O.D	Female	Unprimed	4	7	64	1
w1118	V	ap	0.2 O.D	Female	Unprimed	4	8	90	1
w1118	V	ap	0.2 O.D	Female	Unprimed	4	9	90	1
w1118	V	ap	0.2 O.D	Female	Unprimed	4	10	190	0
w1118	V	ap	0.2 O.D	Male	Unprimed	4	3	190	0
w1118	V	ap	0.2 O.D	Male	Unprimed	4	4	190	0
w1118	V	ap	0.2 O.D	Male	Unprimed	4	5	190	0
w1118	V	ap	0.2 O.D	Male	Unprimed	4	6	190	0
w1118	V	ap	0.2 O.D	Male	Unprimed	4	7	190	0
w1118	V	ap	0.2 O.D	Male	Unprimed	4	8	190	0
w1118	V	ap	0.2 O.D	Male	Unprimed	4	9	190	0
w1118	V	ap	0.2 O.D	Male	Unprimed	4	10	190	0
w1118	V	ap	0.2 O.D	Male	Unprimed	4	1	20	1
w1118	V	ap	0.2 O.D	Female	Unprimed	4	1	25	1
w1118	V	ap	0.2 O.D	Female	Unprimed	4	2	25	1
w1118	V	ap	0.2 O.D	Female	Unprimed	4	3	26	1
w1118	V	ap	0.2 O.D	Female	Unprimed	4	4	26	1
w1118	V	ap	0.2 O.D	Female	Unprimed	4	5	26	1
w1118	V	ap	0.2 O.D	Female	Unprimed	4	6	27	1
w1118	V	ap	0.2 O.D	Female	Unprimed	4	7	28	1
w1118	V	ap	0.2 O.D	Female	Unprimed	4	8	31	1
w1118	V	ap	0.2 O.D	Female	Unprimed	4	9	40	1
w1118	V	ap	0.2 O.D	Male	Unprimed	4	2	50	1
w1118	V	ap	0.2 O.D	Male	Unprimed	4	3	64	1
w1118	V	ap	0.2 O.D	Female	Unprimed	4	10	190	0
w1118	V	ap	0.2 O.D	Male	Unprimed	4	4	190	0
w1118	V	ap	0.2 O.D	Male	Unprimed	4	5	190	0
w1118	V	ap	0.2 O.D	Male	Unprimed	4	6	190	0
w1118	V	ap	0.2 O.D	Male	Unprimed	4	7	190	0
w1118	V	ap	0.2 O.D	Male	Unprimed	4	8	190	0
w1118	V	ap	0.2 O.D	Male	Unprimed	4	9	190	0
w1118	V	ap	0.2 O.D	Male	Unprimed	4	10	190	0
w1118	II	ff	0.2 O.D	Male	Primed	5	1	18	1
w1118	II	ff	0.2 O.D	Male	Primed	5	2	18	1
w1118	II	ff	0.2 O.D	Female	Primed	5	1	29	1
w1118	II	ff	0.2 O.D	Female	Primed	5	2	30	1
w1118	II	ff	0.2 O.D	Male	Primed	5	3	30	1
w1118	II	ff	0.2 O.D	Female	Primed	5	3	39	1
w1118	II	ff	0.2 O.D	Male	Primed	5	4	54	1
w1118	II	ff	0.2 O.D	Female	Primed	5	4	190	0
w1118	II	ff	0.2 O.D	Female	Primed	5	5	190	0
w1118	II	ff	0.2 O.D	Female	Primed	5	6	190	0
w1118	II	ff	0.2 O.D	Female	Primed	5	7	190	0
w1118	II	ff	0.2 O.D	Female	Primed	5	8	190	0
w1118	II	ff	0.2 O.D	Female	Primed	5	9	190	0
w1118	II	ff	0.2 O.D	Female	Primed	5	10	190	0
w1118	II	ff	0.2 O.D	Female	Primed	5	11	190	0
w1118	II	ff	0.2 O.D	Female	Primed	5	12	190	0
w1118	II	ff	0.2 O.D	Female	Primed	5	13	190	0
w1118	II	ff	0.2 O.D	Female	Primed	5	14	190	0
w1118	II	ff	0.2 O.D	Female	Primed	5	15	190	0
w1118	II	ff	0.2 O.D	Female	Primed	5	16	190	0
w1118	II	ff	0.2 O.D	Female	Primed	5	17	190	0
w1118	II	ff	0.2 O.D	Female	Primed	5	18	190	0
w1118	II	ff	0.2 O.D	Female	Primed	5	19	190	0
w1118	II	ff	0.2 O.D	Female	Primed	5	20	190	0
w1118	II	ff	0.2 O.D	Male	Primed	5	5	190	0
w1118	II	ff	0.2 O.D	Male	Primed	5	6	190	0
w1118	II	ff	0.2 O.D	Male	Primed	5	7	190	0
w1118	II	ff	0.2 O.D	Male	Primed	5	8	190	0
w1118	II	ff	0.2 O.D	Male	Primed	5	9	190	0
w1118	II	ff	0.2 O.D	Male	Primed	5	10	190	0
w1118	II	ff	0.2 O.D	Male	Primed	5	11	190	0
w1118	II	ff	0.2 O.D	Male	Primed	5	12	190	0
w1118	II	ff	0.2 O.D	Male	Primed	5	13	190	0
w1118	II	ff	0.2 O.D	Male	Primed	5	14	190	0
w1118	II	ff	0.2 O.D	Male	Primed	5	15	190	0
w1118	II	ff	0.2 O.D	Male	Primed	5	16	190	0
w1118	II	ff	0.2 O.D	Male	Primed	5	17	190	0
w1118	II	ff	0.2 O.D	Male	Primed	5	18	190	0
w1118	II	ff	0.2 O.D	Male	Unprimed	5	1	21	1
w1118	II	ff	0.2 O.D	Female	Unprimed	5	1	24	1
w1118	II	ff	0.2 O.D	Male	Unprimed	5	2	24	1
w1118	II	ff	0.2 O.D	Female	Unprimed	5	2	26	1
w1118	II	ff	0.2 O.D	Female	Unprimed	5	3	26	1
w1118	II	ff	0.2 O.D	Male	Unprimed	5	3	26	1
w1118	II	ff	0.2 O.D	Male	Unprimed	5	4	27	1
w1118	II	ff	0.2 O.D	Female	Unprimed	5	4	28	1
w1118	II	ff	0.2 O.D	Female	Unprimed	5	5	28	1
w1118	II	ff	0.2 O.D	Female	Unprimed	5	6	28	1
w1118	II	ff	0.2 O.D	Female	Unprimed	5	7	28	1
w1118	II	ff	0.2 O.D	Female	Unprimed	5	8	29	1
w1118	II	ff	0.2 O.D	Female	Unprimed	5	9	31.5	1
w1118	II	ff	0.2 O.D	Female	Unprimed	5	10	32.5	1
w1118	II	ff	0.2 O.D	Female	Unprimed	5	11	38	1
w1118	II	ff	0.2 O.D	Female	Unprimed	5	12	190	0
w1118	II	ff	0.2 O.D	Female	Unprimed	5	13	190	0
w1118	II	ff	0.2 O.D	Female	Unprimed	5	14	190	0
w1118	II	ff	0.2 O.D	Female	Unprimed	5	15	190	0
w1118	II	ff	0.2 O.D	Female	Unprimed	5	16	190	0
w1118	II	ff	0.2 O.D	Female	Unprimed	5	17	190	0
w1118	II	ff	0.2 O.D	Female	Unprimed	5	18	190	0
w1118	II	ff	0.2 O.D	Female	Unprimed	5	19	190	0
w1118	II	ff	0.2 O.D	Female	Unprimed	5	20	190	0
w1118	II	ff	0.2 O.D	Male	Unprimed	5	5	190	0
w1118	II	ff	0.2 O.D	Male	Unprimed	5	6	190	0
w1118	II	ff	0.2 O.D	Male	Unprimed	5	7	190	0
w1118	II	ff	0.2 O.D	Male	Unprimed	5	8	190	0
w1118	II	ff	0.2 O.D	Male	Unprimed	5	9	190	0
w1118	II	ff	0.2 O.D	Male	Unprimed	5	10	190	0
w1118	II	ff	0.2 O.D	Male	Unprimed	5	11	190	0
w1118	II	ff	0.2 O.D	Male	Unprimed	5	12	190	0
w1118	II	ff	0.2 O.D	Male	Unprimed	5	13	190	0
w1118	II	ff	0.2 O.D	Male	Unprimed	5	14	190	0
w1118	II	ff	0.2 O.D	Male	Unprimed	5	15	190	0
w1118	II	ff	0.2 O.D	Male	Unprimed	5	16	190	0
w1118	II	ff	0.2 O.D	Male	Unprimed	5	17	190	0
w1118	II	ff	0.2 O.D	Male	Unprimed	5	18	190	0
w1118	III	ff	0.2 O.D	Female	Primed	5	1	27	1
w1118	III	ff	0.2 O.D	Female	Primed	5	2	27	1
w1118	III	ff	0.2 O.D	Female	Primed	5	3	29	1
w1118	III	ff	0.2 O.D	Female	Primed	5	4	30	1
w1118	III	ff	0.2 O.D	Female	Primed	5	5	30	1
w1118	III	ff	0.2 O.D	Male	Primed	5	1	31	1
w1118	III	ff	0.2 O.D	Male	Primed	5	2	31	1
w1118	III	ff	0.2 O.D	Female	Primed	5	6	33	1
w1118	III	ff	0.2 O.D	Female	Primed	5	7	33	1
w1118	III	ff	0.2 O.D	Female	Primed	5	8	45	1
w1118	III	ff	0.2 O.D	Male	Primed	5	3	45	1
w1118	III	ff	0.2 O.D	Male	Primed	5	4	45	1
w1118	III	ff	0.2 O.D	Male	Primed	5	5	46	1
w1118	III	ff	0.2 O.D	Female	Primed	5	9	47	1
w1118	III	ff	0.2 O.D	Female	Primed	5	10	47	1
w1118	III	ff	0.2 O.D	Male	Primed	5	6	52	1
w1118	III	ff	0.2 O.D	Male	Primed	5	7	54	1
w1118	III	ff	0.2 O.D	Female	Primed	5	11	190	0
w1118	III	ff	0.2 O.D	Female	Primed	5	12	190	0
w1118	III	ff	0.2 O.D	Female	Primed	5	13	190	0
w1118	III	ff	0.2 O.D	Female	Primed	5	14	190	0
w1118	III	ff	0.2 O.D	Female	Primed	5	15	190	0
w1118	III	ff	0.2 O.D	Male	Primed	5	8	190	0
w1118	III	ff	0.2 O.D	Male	Primed	5	9	190	0
w1118	III	ff	0.2 O.D	Male	Primed	5	10	190	0
w1118	III	ff	0.2 O.D	Female	Unprimed	5	1	19.5	1
w1118	III	ff	0.2 O.D	Female	Unprimed	5	2	21	1
w1118	III	ff	0.2 O.D	Female	Unprimed	5	3	23	1
w1118	III	ff	0.2 O.D	Female	Unprimed	5	4	23	1
w1118	III	ff	0.2 O.D	Female	Unprimed	5	5	25	1
w1118	III	ff	0.2 O.D	Female	Unprimed	5	6	28	1
w1118	III	ff	0.2 O.D	Female	Unprimed	5	7	28	1
w1118	III	ff	0.2 O.D	Female	Unprimed	5	8	28	1
w1118	III	ff	0.2 O.D	Female	Unprimed	5	9	30	1
w1118	III	ff	0.2 O.D	Female	Unprimed	5	10	30	1
w1118	III	ff	0.2 O.D	Female	Unprimed	5	11	30	1
w1118	III	ff	0.2 O.D	Male	Unprimed	5	1	31	1
w1118	III	ff	0.2 O.D	Male	Unprimed	5	2	31	1
w1118	III	ff	0.2 O.D	Female	Unprimed	5	12	32	1
w1118	III	ff	0.2 O.D	Female	Unprimed	5	13	45	1
w1118	III	ff	0.2 O.D	Male	Unprimed	5	3	51	1
w1118	III	ff	0.2 O.D	Male	Unprimed	5	4	53	1
w1118	III	ff	0.2 O.D	Male	Unprimed	5	5	66	1
w1118	III	ff	0.2 O.D	Male	Unprimed	5	6	109	1
w1118	III	ff	0.2 O.D	Female	Unprimed	5	14	112	1
w1118	III	ff	0.2 O.D	Male	Unprimed	5	7	187	1
w1118	III	ff	0.2 O.D	Female	Unprimed	5	15	190	0
w1118	III	ff	0.2 O.D	Female	Unprimed	5	16	190	0
w1118	III	ff	0.2 O.D	Female	Unprimed	5	17	190	0
w1118	III	ff	0.2 O.D	Female	Unprimed	5	18	190	0
w1118	III	ff	0.2 O.D	Female	Unprimed	5	19	190	0
w1118	III	ff	0.2 O.D	Male	Unprimed	5	8	190	0
w1118	III	ff	0.2 O.D	Male	Unprimed	5	9	190	0
w1118	III	ff	0.2 O.D	Male	Unprimed	5	10	190	0
w1118	III	ff	0.2 O.D	Male	Unprimed	5	11	190	0
w1118	III	ff	0.2 O.D	Male	Unprimed	5	12	190	0
w1118	III	ff	0.2 O.D	Male	Unprimed	5	13	190	0
w1118	III	ff	0.2 O.D	Male	Unprimed	5	14	190	0
w1118	III	ff	0.2 O.D	Male	Unprimed	5	15	190	0
w1118	III	ff	0.2 O.D	Male	Unprimed	5	16	190	0
w1118	III	ff	0.2 O.D	Male	Unprimed	5	17	190	0
w1118	III	ff	0.2 O.D	Male	Unprimed	5	18	190	0
w1118	IV	ff	0.2 O.D	Male	Primed	5	1	26	1
w1118	IV	ff	0.2 O.D	Male	Primed	5	2	29	1
w1118	IV	ff	0.2 O.D	Male	Primed	5	3	39	1
w1118	IV	ff	0.2 O.D	Male	Primed	5	4	39	1
w1118	IV	ff	0.2 O.D	Male	Primed	5	5	39	1
w1118	IV	ff	0.2 O.D	Male	Primed	5	6	39	1
w1118	IV	ff	0.2 O.D	Male	Primed	5	7	41	1
w1118	IV	ff	0.2 O.D	Male	Primed	5	8	41	1
w1118	IV	ff	0.2 O.D	Male	Primed	5	9	41	1
w1118	IV	ff	0.2 O.D	Male	Primed	5	10	190	0
w1118	IV	ff	0.2 O.D	Male	Primed	5	11	190	0
w1118	IV	ff	0.2 O.D	Male	Primed	5	12	190	0
w1118	IV	ff	0.2 O.D	Male	Primed	5	13	190	0
w1118	IV	ff	0.2 O.D	Male	Primed	5	14	190	0
w1118	IV	ff	0.2 O.D	Male	Primed	5	15	190	0
w1118	IV	ff	0.2 O.D	Male	Primed	5	16	190	0
w1118	IV	ff	0.2 O.D	Male	Primed	5	17	190	0
w1118	IV	ff	0.2 O.D	Male	Primed	5	18	190	0
w1118	IV	ff	0.2 O.D	Male	Primed	5	19	190	0
w1118	IV	ff	0.2 O.D	Male	Primed	5	20	190	0
w1118	IV	ff	0.2 O.D	Male	Primed	5	21	190	0
w1118	IV	ff	0.2 O.D	Male	Primed	5	22	190	0
w1118	IV	ff	0.2 O.D	Male	Primed	5	23	190	0
w1118	IV	ff	0.2 O.D	Male	Primed	5	24	190	0
w1118	IV	ff	0.2 O.D	Male	Primed	5	25	190	0
w1118	IV	ff	0.2 O.D	Male	Unprimed	5	1	16	1
w1118	IV	ff	0.2 O.D	Male	Unprimed	5	2	16	1
w1118	IV	ff	0.2 O.D	Male	Unprimed	5	3	16	1
w1118	IV	ff	0.2 O.D	Female	Unprimed	5	1	22	1
w1118	IV	ff	0.2 O.D	Female	Unprimed	5	2	24	1
w1118	IV	ff	0.2 O.D	Female	Unprimed	5	3	26	1
w1118	IV	ff	0.2 O.D	Female	Unprimed	5	4	26	1
w1118	IV	ff	0.2 O.D	Female	Unprimed	5	5	26	1
w1118	IV	ff	0.2 O.D	Female	Unprimed	5	6	26	1
w1118	IV	ff	0.2 O.D	Male	Unprimed	5	4	26	1
w1118	IV	ff	0.2 O.D	Female	Unprimed	5	7	27	1
w1118	IV	ff	0.2 O.D	Female	Unprimed	5	8	28	1
w1118	IV	ff	0.2 O.D	Female	Unprimed	5	9	28	1
w1118	IV	ff	0.2 O.D	Female	Unprimed	5	10	28	1
w1118	IV	ff	0.2 O.D	Male	Unprimed	5	5	28	1
w1118	IV	ff	0.2 O.D	Female	Unprimed	5	11	29	1
w1118	IV	ff	0.2 O.D	Female	Unprimed	5	12	29	1
w1118	IV	ff	0.2 O.D	Female	Unprimed	5	13	29	1
w1118	IV	ff	0.2 O.D	Female	Unprimed	5	14	29	1
w1118	IV	ff	0.2 O.D	Male	Unprimed	5	6	29	1
w1118	IV	ff	0.2 O.D	Male	Unprimed	5	7	29	1
w1118	IV	ff	0.2 O.D	Male	Unprimed	5	8	30	1
w1118	IV	ff	0.2 O.D	Male	Unprimed	5	9	30	1
w1118	IV	ff	0.2 O.D	Male	Unprimed	5	10	30	1
w1118	IV	ff	0.2 O.D	Male	Unprimed	5	11	30	1
w1118	IV	ff	0.2 O.D	Female	Unprimed	5	15	31	1
w1118	IV	ff	0.2 O.D	Male	Unprimed	5	12	40	1
w1118	IV	ff	0.2 O.D	Male	Unprimed	5	13	40	1
w1118	IV	ff	0.2 O.D	Female	Unprimed	5	16	43	1
w1118	IV	ff	0.2 O.D	Female	Unprimed	5	17	69	1
w1118	IV	ff	0.2 O.D	Female	Unprimed	5	18	190	0
w1118	IV	ff	0.2 O.D	Female	Unprimed	5	19	190	0
w1118	IV	ff	0.2 O.D	Female	Unprimed	5	20	190	0
w1118	IV	ff	0.2 O.D	Female	Unprimed	5	21	190	0
w1118	IV	ff	0.2 O.D	Female	Unprimed	5	22	190	0
w1118	IV	ff	0.2 O.D	Female	Unprimed	5	23	190	0
w1118	IV	ff	0.2 O.D	Female	Unprimed	5	24	190	0
w1118	IV	ff	0.2 O.D	Female	Unprimed	5	25	190	0
w1118	IV	ff	0.2 O.D	Female	Unprimed	5	26	190	0
w1118	IV	ff	0.2 O.D	Male	Unprimed	5	14	190	0
w1118	IV	ff	0.2 O.D	Male	Unprimed	5	15	190	0
w1118	IV	ff	0.2 O.D	Male	Unprimed	5	16	190	0
w1118	IV	ff	0.2 O.D	Male	Unprimed	5	17	190	0
w1118	IV	ff	0.2 O.D	Male	Unprimed	5	18	190	0
w1118	IV	ff	0.2 O.D	Male	Unprimed	5	19	190	0
w1118	IV	ff	0.2 O.D	Male	Unprimed	5	20	190	0
w1118	IV	ff	0.2 O.D	Male	Unprimed	5	21	190	0
w1118	IV	ff	0.2 O.D	Male	Unprimed	5	22	190	0
w1118	IV	ff	0.2 O.D	Male	Unprimed	5	23	190	0
w1118	V	ap	0.2 O.D	Male	Primed	5	1	4	1
w1118	V	ap	0.2 O.D	Female	Primed	5	1	25	1
w1118	V	ap	0.2 O.D	Male	Primed	5	1	25	1
w1118	V	ap	0.2 O.D	Male	Primed	5	2	28	1
w1118	V	ap	0.2 O.D	Female	Primed	5	2	28	1
w1118	V	ap	0.2 O.D	Male	Primed	5	3	190	0
w1118	V	ap	0.2 O.D	Male	Primed	5	4	190	0
w1118	V	ap	0.2 O.D	Male	Primed	5	5	190	0
w1118	V	ap	0.2 O.D	Male	Primed	5	6	190	0
w1118	V	ap	0.2 O.D	Male	Primed	5	7	190	0
w1118	V	ap	0.2 O.D	Male	Primed	5	8	190	0
w1118	V	ap	0.2 O.D	Male	Primed	5	9	190	0
w1118	V	ap	0.2 O.D	Male	Primed	5	10	190	0
w1118	V	ap	0.2 O.D	Female	Primed	5	3	190	0
w1118	V	ap	0.2 O.D	Female	Primed	5	4	190	0
w1118	V	ap	0.2 O.D	Female	Primed	5	5	190	0
w1118	V	ap	0.2 O.D	Female	Primed	5	6	190	0
w1118	V	ap	0.2 O.D	Female	Primed	5	7	190	0
w1118	V	ap	0.2 O.D	Female	Primed	5	8	190	0
w1118	V	ap	0.2 O.D	Female	Primed	5	9	190	0
w1118	V	ap	0.2 O.D	Female	Primed	5	10	190	0
w1118	V	ap	0.2 O.D	Male	Primed	5	2	190	0
w1118	V	ap	0.2 O.D	Male	Primed	5	3	190	0
w1118	V	ap	0.2 O.D	Male	Primed	5	4	190	0
w1118	V	ap	0.2 O.D	Male	Primed	5	5	190	0
w1118	V	ap	0.2 O.D	Male	Primed	5	6	190	0
w1118	V	ap	0.2 O.D	Male	Primed	5	7	190	0
w1118	V	ap	0.2 O.D	Male	Primed	5	8	190	0
w1118	V	ap	0.2 O.D	Male	Primed	5	9	190	0
w1118	V	ap	0.2 O.D	Male	Primed	5	10	190	0
w1118	V	ap	0.2 O.D	Female	Unprimed	5	1	25	1
w1118	V	ap	0.2 O.D	Male	Unprimed	5	1	25	1
w1118	V	ap	0.2 O.D	Female	Unprimed	5	2	27	1
w1118	V	ap	0.2 O.D	Male	Unprimed	5	2	28	1
w1118	V	ap	0.2 O.D	Female	Unprimed	5	3	40	1
w1118	V	ap	0.2 O.D	Female	Unprimed	5	4	90	1
w1118	V	ap	0.2 O.D	Female	Unprimed	5	5	90	1
w1118	V	ap	0.2 O.D	Female	Unprimed	5	6	90	1
w1118	V	ap	0.2 O.D	Female	Unprimed	5	7	90	1
w1118	V	ap	0.2 O.D	Female	Unprimed	5	8	190	0
w1118	V	ap	0.2 O.D	Female	Unprimed	5	9	190	0
w1118	V	ap	0.2 O.D	Female	Unprimed	5	10	190	0
w1118	V	ap	0.2 O.D	Male	Unprimed	5	3	190	0
w1118	V	ap	0.2 O.D	Male	Unprimed	5	4	190	0
w1118	V	ap	0.2 O.D	Male	Unprimed	5	5	190	0
w1118	V	ap	0.2 O.D	Male	Unprimed	5	6	190	0
w1118	V	ap	0.2 O.D	Male	Unprimed	5	7	190	0
w1118	V	ap	0.2 O.D	Male	Unprimed	5	8	190	0
w1118	V	ap	0.2 O.D	Male	Unprimed	5	9	190	0
w1118	V	ap	0.2 O.D	Male	Unprimed	5	10	190	0
w1118	V	ap	0.2 O.D	Female	Unprimed	5	1	25	1
w1118	V	ap	0.2 O.D	Female	Unprimed	5	2	31	1
w1118	V	ap	0.2 O.D	Female	Unprimed	5	3	40	1
w1118	V	ap	0.2 O.D	Male	Unprimed	5	1	40	1
w1118	V	ap	0.2 O.D	Male	Unprimed	5	2	40	1
w1118	V	ap	0.2 O.D	Female	Unprimed	5	4	90	1
w1118	V	ap	0.2 O.D	Female	Unprimed	5	5	90	1
w1118	V	ap	0.2 O.D	Female	Unprimed	5	6	90	1
w1118	V	ap	0.2 O.D	Female	Unprimed	5	7	90	1
w1118	V	ap	0.2 O.D	Female	Unprimed	5	8	190	0
w1118	V	ap	0.2 O.D	Female	Unprimed	5	9	190	0
w1118	V	ap	0.2 O.D	Female	Unprimed	5	10	190	0
w1118	V	ap	0.2 O.D	Male	Unprimed	5	3	190	0
w1118	V	ap	0.2 O.D	Male	Unprimed	5	4	190	0
w1118	V	ap	0.2 O.D	Male	Unprimed	5	5	190	0
w1118	V	ap	0.2 O.D	Male	Unprimed	5	6	190	0
w1118	V	ap	0.2 O.D	Male	Unprimed	5	7	190	0
w1118	V	ap	0.2 O.D	Male	Unprimed	5	8	190	0
w1118	V	ap	0.2 O.D	Male	Unprimed	5	9	190	0
w1118	V	ap	0.2 O.D	Male	Unprimed	5	10	190	0
w1118	II	ff	0.2 O.D	Female	Primed	6	1	29	1
w1118	II	ff	0.2 O.D	Male	Primed	6	1	29	1
w1118	II	ff	0.2 O.D	Female	Primed	6	2	39	1
w1118	II	ff	0.2 O.D	Male	Primed	6	2	39	1
w1118	II	ff	0.2 O.D	Male	Primed	6	3	46	1
w1118	II	ff	0.2 O.D	Male	Primed	6	4	49	1
w1118	II	ff	0.2 O.D	Female	Primed	6	3	190	0
w1118	II	ff	0.2 O.D	Female	Primed	6	4	190	0
w1118	II	ff	0.2 O.D	Female	Primed	6	5	190	0
w1118	II	ff	0.2 O.D	Female	Primed	6	6	190	0
w1118	II	ff	0.2 O.D	Female	Primed	6	7	190	0
w1118	II	ff	0.2 O.D	Female	Primed	6	8	190	0
w1118	II	ff	0.2 O.D	Female	Primed	6	9	190	0
w1118	II	ff	0.2 O.D	Female	Primed	6	10	190	0
w1118	II	ff	0.2 O.D	Female	Primed	6	11	190	0
w1118	II	ff	0.2 O.D	Female	Primed	6	12	190	0
w1118	II	ff	0.2 O.D	Female	Primed	6	13	190	0
w1118	II	ff	0.2 O.D	Female	Primed	6	14	190	0
w1118	II	ff	0.2 O.D	Female	Primed	6	15	190	0
w1118	II	ff	0.2 O.D	Female	Primed	6	16	190	0
w1118	II	ff	0.2 O.D	Female	Primed	6	17	190	0
w1118	II	ff	0.2 O.D	Female	Primed	6	18	190	0
w1118	II	ff	0.2 O.D	Female	Primed	6	19	190	0
w1118	II	ff	0.2 O.D	Female	Primed	6	20	190	0
w1118	II	ff	0.2 O.D	Female	Primed	6	21	190	0
w1118	II	ff	0.2 O.D	Male	Primed	6	5	190	0
w1118	II	ff	0.2 O.D	Male	Primed	6	6	190	0
w1118	II	ff	0.2 O.D	Male	Primed	6	7	190	0
w1118	II	ff	0.2 O.D	Male	Primed	6	8	190	0
w1118	II	ff	0.2 O.D	Male	Primed	6	9	190	0
w1118	II	ff	0.2 O.D	Male	Primed	6	10	190	0
w1118	II	ff	0.2 O.D	Male	Primed	6	11	190	0
w1118	II	ff	0.2 O.D	Male	Primed	6	12	190	0
w1118	II	ff	0.2 O.D	Male	Primed	6	13	190	0
w1118	II	ff	0.2 O.D	Male	Primed	6	14	190	0
w1118	II	ff	0.2 O.D	Male	Primed	6	15	190	0
w1118	II	ff	0.2 O.D	Male	Primed	6	16	190	0
w1118	II	ff	0.2 O.D	Male	Primed	6	17	190	0
w1118	II	ff	0.2 O.D	Male	Primed	6	18	190	0
w1118	II	ff	0.2 O.D	Male	Primed	6	19	190	0
w1118	II	ff	0.2 O.D	Male	Primed	6	20	190	0
w1118	II	ff	0.2 O.D	Male	Primed	6	21	190	0
w1118	II	ff	0.2 O.D	Male	Unprimed	6	1	22	1
w1118	II	ff	0.2 O.D	Male	Unprimed	6	2	22	1
w1118	II	ff	0.2 O.D	Male	Unprimed	6	3	22	1
w1118	II	ff	0.2 O.D	Female	Unprimed	6	1	26	1
w1118	II	ff	0.2 O.D	Male	Unprimed	6	4	26	1
w1118	II	ff	0.2 O.D	Male	Unprimed	6	5	26	1
w1118	II	ff	0.2 O.D	Female	Unprimed	6	2	27	1
w1118	II	ff	0.2 O.D	Female	Unprimed	6	3	28	1
w1118	II	ff	0.2 O.D	Female	Unprimed	6	4	28	1
w1118	II	ff	0.2 O.D	Female	Unprimed	6	5	28	1
w1118	II	ff	0.2 O.D	Female	Unprimed	6	6	29	1
w1118	II	ff	0.2 O.D	Male	Unprimed	6	6	30	1
w1118	II	ff	0.2 O.D	Female	Unprimed	6	7	31.5	1
w1118	II	ff	0.2 O.D	Male	Unprimed	6	7	31.5	1
w1118	II	ff	0.2 O.D	Male	Unprimed	6	8	32.5	1
w1118	II	ff	0.2 O.D	Male	Unprimed	6	9	32.5	1
w1118	II	ff	0.2 O.D	Female	Unprimed	6	8	38	1
w1118	II	ff	0.2 O.D	Male	Unprimed	6	10	38	1
w1118	II	ff	0.2 O.D	Male	Unprimed	6	11	38	1
w1118	II	ff	0.2 O.D	Male	Unprimed	6	12	48	1
w1118	II	ff	0.2 O.D	Female	Unprimed	6	9	190	0
w1118	II	ff	0.2 O.D	Female	Unprimed	6	10	190	0
w1118	II	ff	0.2 O.D	Female	Unprimed	6	11	190	0
w1118	II	ff	0.2 O.D	Female	Unprimed	6	12	190	0
w1118	II	ff	0.2 O.D	Female	Unprimed	6	13	190	0
w1118	II	ff	0.2 O.D	Female	Unprimed	6	14	190	0
w1118	II	ff	0.2 O.D	Female	Unprimed	6	15	190	0
w1118	II	ff	0.2 O.D	Female	Unprimed	6	16	190	0
w1118	II	ff	0.2 O.D	Female	Unprimed	6	17	190	0
w1118	II	ff	0.2 O.D	Female	Unprimed	6	18	190	0
w1118	II	ff	0.2 O.D	Female	Unprimed	6	19	190	0
w1118	II	ff	0.2 O.D	Female	Unprimed	6	20	190	0
w1118	II	ff	0.2 O.D	Female	Unprimed	6	21	190	0
w1118	II	ff	0.2 O.D	Male	Unprimed	6	13	190	0
w1118	II	ff	0.2 O.D	Male	Unprimed	6	14	190	0
w1118	II	ff	0.2 O.D	Male	Unprimed	6	15	190	0
w1118	II	ff	0.2 O.D	Male	Unprimed	6	16	190	0
w1118	II	ff	0.2 O.D	Male	Unprimed	6	17	190	0
w1118	II	ff	0.2 O.D	Male	Unprimed	6	18	190	0
w1118	V	ap	0.2 O.D	Female	Unprimed	6	1	25	1
w1118	V	ap	0.2 O.D	Female	Unprimed	6	2	25	1
w1118	V	ap	0.2 O.D	Female	Unprimed	6	3	26	1
w1118	V	ap	0.2 O.D	Male	Unprimed	6	1	40	1
w1118	V	ap	0.2 O.D	Female	Unprimed	6	4	90	1
w1118	V	ap	0.2 O.D	Female	Unprimed	6	5	90	1
w1118	V	ap	0.2 O.D	Female	Unprimed	6	6	90	1
w1118	V	ap	0.2 O.D	Female	Unprimed	6	7	190	0
w1118	V	ap	0.2 O.D	Female	Unprimed	6	8	190	0
w1118	V	ap	0.2 O.D	Female	Unprimed	6	9	190	0
w1118	V	ap	0.2 O.D	Female	Unprimed	6	10	190	0
w1118	V	ap	0.2 O.D	Male	Unprimed	6	2	190	0
w1118	V	ap	0.2 O.D	Male	Unprimed	6	3	190	0
w1118	V	ap	0.2 O.D	Male	Unprimed	6	4	190	0
w1118	V	ap	0.2 O.D	Male	Unprimed	6	5	190	0
w1118	V	ap	0.2 O.D	Male	Unprimed	6	6	190	0
w1118	V	ap	0.2 O.D	Male	Unprimed	6	7	190	0
w1118	V	ap	0.2 O.D	Male	Unprimed	6	8	190	0
w1118	V	ap	0.2 O.D	Male	Unprimed	6	9	190	0
w1118	V	ap	0.2 O.D	Male	Unprimed	6	10	190	0

## Sheet: Fig 3B - w1118 bacterial load
flyline	sex	treatment	block	timepoint	vial	flynumber	colonies	inversedilution	dilution	cfus	log_cfus	avg_cfus
w1118	Female	Primed	I	24h	1	1	0	0	0.005	0	0	5.15904
w1118	Female	Primed	I	24h	1	2	5	-5	5e-08	100000000	8
w1118	Female	Primed	I	24h	1	3	12	-3	5e-06	2400000	6.38021
w1118	Female	Primed	I	24h	1	4	13	-2	5e-05	260000	5.41497
w1118	Female	Primed	I	24h	1	5	5	-3	5e-06	1000000	6
w1118	Female	Primed	I	24h	2	1	0	0	0.005	0	0	5.89856
w1118	Female	Primed	I	24h	2	2	9	-5	5e-08	180000000	8.25527
w1118	Female	Primed	I	24h	2	3	9	-3	5e-06	1800000	6.25527
w1118	Female	Primed	I	24h	2	4	15	-5	5e-08	300000000	8.47712
w1118	Female	Primed	I	24h	2	5	16	-3	5e-06	3200000	6.50515
w1118	Female	Primed	I	24h	3	1	6	-1	0.0005	12000	4.07918	2.33625
w1118	Female	Primed	I	24h	3	2	0	0	0.005	0	0
w1118	Female	Primed	I	24h	3	3	0	0	0.005	0	0
w1118	Female	Primed	I	24h	3	4	2	-1	0.0005	4000	3.60206
w1118	Female	Primed	I	24h	3	5	5	-1	0.0005	10000	4
w1118	Female	Primed	I	24h	4	1	0	0	0.005	0	0	2
w1118	Female	Primed	I	24h	4	2	0	0	0.005	0	0
w1118	Female	Primed	I	24h	4	3	5	-4	5e-07	10000000	7
w1118	Female	Primed	I	24h	4	4	5	0	0.005	1000	3
w1118	Female	Primed	I	24h	4	5	0	0	0.005	0	0
w1118	Female	Primed	I	24h	5	1	0	0	0.005	0	0	1.24082
w1118	Female	Primed	I	24h	5	2	8	-3	5e-06	1600000	6.20412
w1118	Female	Primed	I	24h	5	3	0	0	0.005	0	0
w1118	Female	Primed	I	24h	5	4	0	0	0.005	0	0
w1118	Female	Primed	I	24h	5	5	0	0	0.005	0	0
w1118	Female	Primed	I	24h	6	1	0	0	0.005	0	0	1.42411
w1118	Female	Primed	I	24h	6	2	0	0	0.005	0	0
w1118	Female	Primed	I	24h	6	3	11	0	0.005	2200	3.34242
w1118	Female	Primed	I	24h	6	4	0	0	0.005	0	0
w1118	Female	Primed	I	24h	6	5	3	-1	0.0005	6000	3.77815
w1118	Female	Primed	II	24h	1	1	37	-4	5e-07	74000000	7.86923	1.57385
w1118	Female	Primed	II	24h	1	2	0	0	0.005	0	0
w1118	Female	Primed	II	24h	1	3	0	0	0.005	0	0
w1118	Female	Primed	II	24h	1	4	0	0	0.005	0	0
w1118	Female	Primed	II	24h	1	5	0	0	0.005	0	0
w1118	Female	Primed	II	24h	2	1	19	-5	5e-08	380000000	8.57978	3.05916
w1118	Female	Primed	II	24h	2	2	13	0	0.005	2600	3.41497
w1118	Female	Primed	II	24h	2	3	1	-1	0.0005	2000	3.30103
w1118	Female	Primed	II	24h	2	4	0	0	0.005	0	0
w1118	Female	Primed	II	24h	2	5	0	0	0.005	0	0
w1118	Female	Primed	II	24h	3	1	0	0	0.005	0	0	2.93552
w1118	Female	Primed	II	24h	3	2	7	-4	5e-07	14000000	7.14613
w1118	Female	Primed	II	24h	3	3	17	-4	5e-07	34000000	7.53148
w1118	Female	Primed	II	24h	3	4	0	0	0.005	0	0
w1118	Female	Primed	II	24h	3	5	0	0	0.005	0	0
w1118	Female	Primed	II	24h	4	1	11	0	0.005	2200	3.34242	5.60787
w1118	Female	Primed	II	24h	4	2	12	-3	5e-06	2400000	6.38021
w1118	Female	Primed	II	24h	4	3	8	-3	5e-06	1600000	6.20412
w1118	Female	Primed	II	24h	4	4	36	-5	5e-08	720000000	8.85733
w1118	Female	Primed	II	24h	4	5	9	0	0.005	1800	3.25527
w1118	Female	Primed	II	24h	5	1	19	-1	0.0005	38000	4.57978	3.08246
w1118	Female	Primed	II	24h	5	2	0	0	0.005	0	0
w1118	Female	Primed	II	24h	5	3	34	-4	5e-07	68000000	7.83251
w1118	Female	Primed	II	24h	5	4	5	0	0.005	1000	3
w1118	Female	Primed	II	24h	5	5	0	0	0.005	0	0
w1118	Female	Primed	V	24h	1	1	7	-3	5e-06	1400000	6.14613	5.62071
w1118	Female	Primed	V	24h	1	2	10	-3	5e-06	2000000	6.30103
w1118	Female	Primed	V	24h	1	3	13	-1	0.0005	26000	4.41497
w1118	Female	Primed	V	24h	2	1	1	0	0.005	200	2.30103	3.81152
w1118	Female	Primed	V	24h	2	2	34	-3	5e-06	6800000	6.83251
w1118	Female	Primed	V	24h	2	3	1	0	0.005	200	2.30103
w1118	Female	Primed	V	24h	3	1	4	0	0.005	800	2.90309	3.71945
w1118	Female	Primed	V	24h	3	2	9	-2	5e-05	180000	5.25527
w1118	Female	Primed	V	24h	3	3	5	0	0.005	1000	3
w1118	Female	Unprimed	I	24h	1	1	3	-2	5e-05	60000	4.77815	4.44336
w1118	Female	Unprimed	I	24h	1	2	13	-4	5e-07	26000000	7.41497
w1118	Female	Unprimed	I	24h	1	3	22	-3	5e-06	4400000	6.64345
w1118	Female	Unprimed	I	24h	1	4	12	0	0.005	2400	3.38021
w1118	Female	Unprimed	I	24h	1	5	0	0	0.005	0	0
w1118	Female	Unprimed	I	24h	2	1	0	0	0.005	0	0	2.47604
w1118	Female	Unprimed	I	24h	2	2	2	0	0.005	400	2.60206
w1118	Female	Unprimed	I	24h	2	3	5	-4	5e-07	10000000	7
w1118	Female	Unprimed	I	24h	2	4	0	0	0.005	0	0
w1118	Female	Unprimed	I	24h	2	5	3	0	0.005	600	2.77815
w1118	Female	Unprimed	I	24h	3	1	5	-1	0.0005	10000	4	2.65666
w1118	Female	Unprimed	I	24h	3	2	3	0	0.005	600	2.77815
w1118	Female	Unprimed	I	24h	3	3	1	0	0.005	200	2.30103
w1118	Female	Unprimed	I	24h	3	4	0	0	0.005	0	0
w1118	Female	Unprimed	I	24h	3	5	8	-1	0.0005	16000	4.20412
w1118	Female	Unprimed	I	24h	4	1	9	-1	0.0005	18000	4.25527	2.25105
w1118	Female	Unprimed	I	24h	4	2	0	0	0.005	0	0
w1118	Female	Unprimed	I	24h	4	3	5	-4	5e-07	10000000	7
w1118	Female	Unprimed	I	24h	4	4	0	0	0.005	0	0
w1118	Female	Unprimed	I	24h	4	5	0	0	0.005	0	0
w1118	Female	Unprimed	I	24h	5	1	18	-3	5e-06	3600000	6.5563	4.41054
w1118	Female	Unprimed	I	24h	5	2	28	-3	5e-06	5600000	6.74819
w1118	Female	Unprimed	I	24h	5	3	7	-1	0.0005	14000	4.14613
w1118	Female	Unprimed	I	24h	5	4	0	0	0.005	0	0
w1118	Female	Unprimed	I	24h	5	5	20	-1	0.0005	40000	4.60206
w1118	Female	Unprimed	I	24h	6	1	0	0	0.005	0	0	0
w1118	Female	Unprimed	I	24h	6	2	0	0	0.005	0	0
w1118	Female	Unprimed	I	24h	6	3	0	0	0.005	0	0
w1118	Female	Unprimed	I	24h	6	4	0	0	0.005	0	0
w1118	Female	Unprimed	I	24h	6	5	0	0	0.005	0	0
w1118	Female	Unprimed	II	24h	1	1	6	-2	5e-05	120000	5.07918	4.67478
w1118	Female	Unprimed	II	24h	1	2	1	-1	0.0005	2000	3.30103
w1118	Female	Unprimed	II	24h	1	3	22	-5	5e-08	440000000	8.64345
w1118	Female	Unprimed	II	24h	1	4	8	0	0.005	1600	3.20412
w1118	Female	Unprimed	II	24h	1	5	7	0	0.005	1400	3.14613
w1118	Female	Unprimed	II	24h	2	1	6	0	0.005	1200	3.07918	1.74453
w1118	Female	Unprimed	II	24h	2	2	0	0	0.005	0	0
w1118	Female	Unprimed	II	24h	2	3	0	0	0.005	0	0
w1118	Female	Unprimed	II	24h	2	4	0	0	0.005	0	0
w1118	Female	Unprimed	II	24h	2	5	22	-2	5e-05	440000	5.64345
w1118	Female	Unprimed	II	24h	3	1	0	0	0.005	0	0	4.94146
w1118	Female	Unprimed	II	24h	3	2	7	0	0.005	1400	3.14613
w1118	Female	Unprimed	II	24h	3	3	37	-5	5e-08	740000000	8.86923
w1118	Female	Unprimed	II	24h	3	4	41	-5	5e-08	820000000	8.91381
w1118	Female	Unprimed	II	24h	3	5	3	-1	0.0005	6000	3.77815
w1118	Female	Unprimed	II	24h	4	1	0	0	0.005	0	0	4.94964
w1118	Female	Unprimed	II	24h	4	2	5	-5	5e-08	100000000	8
w1118	Female	Unprimed	II	24h	4	3	0	0	0.005	0	0
w1118	Female	Unprimed	II	24h	4	4	5	-5	5e-08	100000000	8
w1118	Female	Unprimed	II	24h	4	5	28	-5	5e-08	560000000	8.74819
w1118	Female	Unprimed	II	24h	5	1	8	-4	5e-07	16000000	7.20412	8.29127
w1118	Female	Unprimed	II	24h	5	2	39	-5	5e-08	780000000	8.89209
w1118	Female	Unprimed	II	24h	5	3	31	-5	5e-08	620000000	8.79239
w1118	Female	Unprimed	II	24h	5	4	14	-4	5e-07	28000000	7.44716
w1118	Female	Unprimed	II	24h	5	5	66	-5	5e-08	1320000000	9.12057
w1118	Female	Unprimed	V	24h	1	1	27	-5	5e-08	540000000	8.73239	7.74871
w1118	Female	Unprimed	V	24h	1	2	34	-5	5e-08	680000000	8.83251
w1118	Female	Unprimed	V	24h	1	3	24	-2	5e-05	480000	5.68124
w1118	Female	Unprimed	V	24h	2	1	17	-5	5e-08	340000000	8.53148	7.75781
w1118	Female	Unprimed	V	24h	2	2	23	-4	5e-07	46000000	7.66276
w1118	Female	Unprimed	V	24h	2	3	6	-4	5e-07	12000000	7.07918
w1118	Female	Unprimed	V	24h	3	1	10	-2	5e-05	200000	5.30103	5.13698
w1118	Female	Unprimed	V	24h	3	2	14	0	0.005	2800	3.44716
w1118	Female	Unprimed	V	24h	3	3	23	-3	5e-06	4600000	6.66276
w1118	Female	Unprimed	V	24h	4	1	23	-3	5e-06	4600000	6.66276	6.12173
w1118	Female	Unprimed	V	24h	4	2	9	-4	5e-07	18000000	7.25527
w1118	Female	Unprimed	V	24h	4	3	14	-1	0.0005	28000	4.44716
w1118	Male	Primed	I	24h	1	1	0	0	0.005	0	0	2.79046
w1118	Male	Primed	I	24h	1	2	0	0	0.005	0	0
w1118	Male	Primed	I	24h	1	3	28	-5	5e-08	560000000	8.74819
w1118	Male	Primed	I	24h	1	4	8	-2	5e-05	160000	5.20412
w1118	Male	Primed	I	24h	1	5	0	0	0.005	0	0
w1118	Male	Primed	I	24h	2	1	0	0	0.005	0	0	0
w1118	Male	Primed	I	24h	2	2	0	0	0.005	0	0
w1118	Male	Primed	I	24h	2	3	0	0	0.005	0	0
w1118	Male	Primed	I	24h	2	4	0	0	0.005	0	0
w1118	Male	Primed	I	24h	2	5	0	0	0.005	0	0
w1118	Male	Primed	I	24h	3	1	0	0	0.005	0	0	2.21584
w1118	Male	Primed	I	24h	3	2	0	0	0.005	0	0
w1118	Male	Primed	I	24h	3	3	3	0	0.005	600	2.77815
w1118	Male	Primed	I	24h	3	4	10	-5	5e-08	200000000	8.30103
w1118	Male	Primed	I	24h	3	5	0	0	0.005	0	0
w1118	Male	Primed	I	24h	4	1	0	0	0.005	0	0	3.12694
w1118	Male	Primed	I	24h	4	2	7	-3	5e-06	1400000	6.14613
w1118	Male	Primed	I	24h	4	3	0	0	0.005	0	0
w1118	Male	Primed	I	24h	4	4	7	0	0.005	1400	3.14613
w1118	Male	Primed	I	24h	4	5	11	-3	5e-06	2200000	6.34242
w1118	Male	Primed	I	24h	5	1	0	0	0.005	0	0	2.01229
w1118	Male	Primed	I	24h	5	2	16	-1	0.0005	32000	4.50515
w1118	Male	Primed	I	24h	5	3	0	0	0.005	0	0
w1118	Male	Primed	I	24h	5	4	18	-2	5e-05	360000	5.5563
w1118	Male	Primed	I	24h	5	5	0	0	0.005	0	0
w1118	Male	Primed	I	24h	6	1	17	-1	0.0005	34000	4.53148	2.06187
w1118	Male	Primed	I	24h	6	2	0	0	0.005	0	0
w1118	Male	Primed	I	24h	6	3	0	0	0.005	0	0
w1118	Male	Primed	I	24h	6	4	0	0	0.005	0	0+J171
w1118	Male	Primed	I	24h	6	5	26	0	0.005	5200	3.716
w1118	Male	Primed	II	24h	1	1	12	0	0.005	2400	3.38021	1.19645
w1118	Male	Primed	II	24h	1	2	0	0	0.005	0	0
w1118	Male	Primed	II	24h	1	3	0	0	0.005	0	0
w1118	Male	Primed	II	24h	1	4	0	0	0.005	0	0
w1118	Male	Primed	II	24h	1	5	2	0	0.005	400	2.60206
w1118	Male	Primed	II	24h	2	1	0	0	0.005	0	0	1.10103
w1118	Male	Primed	II	24h	2	2	8	0	0.005	1600	3.20412
w1118	Male	Primed	II	24h	2	3	0	0	0.005	0	0
w1118	Male	Primed	II	24h	2	4	0	0	0.005	0	0
w1118	Male	Primed	II	24h	2	5	1	0	0.005	200	2.30103
w1118	Male	Primed	II	24h	3	1	19	-1	0.0005	38000	4.57978	0.915957
w1118	Male	Primed	II	24h	3	2	0	0	0.005	0	0
w1118	Male	Primed	II	24h	3	3	0	0	0.005	0	0
w1118	Male	Primed	II	24h	3	4	0	0	0.005	0	0
w1118	Male	Primed	II	24h	3	5	0	0	0.005	0	0
w1118	Male	Primed	II	24h	4	1	20	0	0.005	4000	3.60206	1.38062
w1118	Male	Primed	II	24h	4	2	0	0	0.005	0	0
w1118	Male	Primed	II	24h	4	3	10	0	0.005	2000	3.30103
w1118	Male	Primed	II	24h	4	4	0	0	0.005	0	0
w1118	Male	Primed	II	24h	4	5	0	0	0.005	0	0
w1118	Male	Primed	II	24h	5	1	0	0	0.005	0	0	2.11272
w1118	Male	Primed	II	24h	5	2	26	0	0.005	5200	3.716
w1118	Male	Primed	II	24h	5	3	0	0	0.005	0	0
w1118	Male	Primed	II	24h	5	4	22	0	0.005	4400	3.64345
w1118	Male	Primed	II	24h	5	5	8	0	0.005	1600	3.20412
w1118	Male	Primed	V	24h	1	1	9	0	0.005	1800	3.25527	3.75291
w1118	Male	Primed	V	24h	1	2	21	-1	0.0005	42000	4.62325
w1118	Male	Primed	V	24h	1	3	12	0	0.005	2400	3.38021
w1118	Male	Primed	V	24h	2	1	6	-4	5e-07	12000000	7.07918	5.82914
w1118	Male	Primed	V	24h	2	2	4	0	0.005	800	2.90309
w1118	Male	Primed	V	24h	2	3	16	-4	5e-07	32000000	7.50515
w1118	Male	Primed	V	24h	3	1	21	-4	5e-07	42000000	7.62325	4.94246
w1118	Male	Primed	V	24h	3	2	16	0	0.005	3200	3.50515
w1118	Male	Primed	V	24h	3	3	25	0	0.005	5000	3.69897
w1118	Male	Primed	V	24h	4	1	30	0	0.005	6000	3.77815	4.81364
w1118	Male	Primed	V	24h	4	2	23	-3	5e-06	4600000	6.66276
w1118	Male	Primed	V	24h	4	3	5	-1	0.0005	10000	4
w1118	Male	Unprimed	I	24h	1	1	0	0	0.005	0	0	1.29542
w1118	Male	Unprimed	I	24h	1	2	0	0	0.005	0	0
w1118	Male	Unprimed	I	24h	1	3	0	0	0.005	0	0
w1118	Male	Unprimed	I	24h	1	4	0	0	0.005	0	0
w1118	Male	Unprimed	I	24h	1	5	15	-3	5e-06	3000000	6.47712
w1118	Male	Unprimed	I	24h	2	1	8	-2	5e-05	160000	5.20412	3.11087
w1118	Male	Unprimed	I	24h	2	2	4	-1	0.0005	8000	3.90309
w1118	Male	Unprimed	I	24h	2	3	0	0	0.005	0	0
w1118	Male	Unprimed	I	24h	2	4	14	-3	5e-06	2800000	6.44716
w1118	Male	Unprimed	I	24h	2	5	0	0	0.005	0	0
w1118	Male	Unprimed	I	24h	3	1	17	-2	5e-05	340000	5.53148	3.58574
w1118	Male	Unprimed	I	24h	3	2	13	0	0.005	2600	3.41497
w1118	Male	Unprimed	I	24h	3	3	2	-1	0.0005	4000	3.60206
w1118	Male	Unprimed	I	24h	3	4	12	-2	5e-05	240000	5.38021
w1118	Male	Unprimed	I	24h	3	5	0	0	0.005	0	0
w1118	Male	Unprimed	I	24h	4	1	4	-4	5e-07	8000000	6.90309	3.66753
w1118	Male	Unprimed	I	24h	4	2	0	0	0.005	0	0
w1118	Male	Unprimed	I	24h	4	3	0	0	0.005	0	0
w1118	Male	Unprimed	I	24h	4	4	4	-3	5e-06	800000	5.90309
w1118	Male	Unprimed	I	24h	4	5	17	-2	5e-05	340000	5.53148
w1118	Male	Unprimed	I	24h	5	1	0	0	0.005	0	0	1
w1118	Male	Unprimed	I	24h	5	2	5	-2	5e-05	100000	5
w1118	Male	Unprimed	I	24h	5	3	0	0	0.005	0	0
w1118	Male	Unprimed	I	24h	5	4	0	0	0.005	0	0
w1118	Male	Unprimed	I	24h	5	5	0	0	0.005	0	0
w1118	Male	Unprimed	I	24h	6	1	9	-5	5e-08	180000000	8.25527	4.7271
w1118	Male	Unprimed	I	24h	6	2	6	-1	0.0005	12000	4.07918
w1118	Male	Unprimed	I	24h	6	3	5	-3	5e-06	1000000	6
w1118	Male	Unprimed	I	24h	6	4	10	-2	5e-05	200000	5.30103
w1118	Male	Unprimed	I	24h	6	5	0	0	0.005	0	0
w1118	Male	Unprimed	II	24h	1	1	30	-3	5e-06	6000000	6.77815	2.56232
w1118	Male	Unprimed	II	24h	1	2	3	0	0.005	600	2.77815
w1118	Male	Unprimed	II	24h	1	3	0	0	0.005	0	0
w1118	Male	Unprimed	II	24h	1	4	9	0	0.005	1800	3.25527
w1118	Male	Unprimed	II	24h	1	5	0	0	0.005	0	0
w1118	Male	Unprimed	II	24h	2	1	31	-1	0.0005	62000	4.79239	4.85105
w1118	Male	Unprimed	II	24h	2	2	12	0	0.005	2400	3.38021
w1118	Male	Unprimed	II	24h	2	3	8	0	0.005	1600	3.20412
w1118	Male	Unprimed	II	24h	2	4	21	-5	5e-08	420000000	8.62325
w1118	Male	Unprimed	II	24h	2	5	9	-1	0.0005	18000	4.25527
w1118	Male	Unprimed	II	24h	3	1	38	-5	5e-08	760000000	8.88081	6.21317
w1118	Male	Unprimed	II	24h	3	2	10	0	0.005	2000	3.30103
w1118	Male	Unprimed	II	24h	3	3	5	0	0.005	1000	3
w1118	Male	Unprimed	II	24h	3	4	33	-5	5e-08	660000000	8.81954
w1118	Male	Unprimed	II	24h	3	5	58	-3	5e-06	11600000	7.06446
w1118	Male	Unprimed	II	24h	4	1	23	0	0.005	4600	3.66276	2.30593
w1118	Male	Unprimed	II	24h	4	2	0	0	0.005	0	0
w1118	Male	Unprimed	II	24h	4	3	23	-1	0.0005	46000	4.66276
w1118	Male	Unprimed	II	24h	4	4	0	0	0.005	0	0
w1118	Male	Unprimed	II	24h	4	5	8	0	0.005	1600	3.20412
w1118	Male	Unprimed	II	24h	5	1	0	0	0.005	0	0	1.99557
w1118	Male	Unprimed	II	24h	5	2	0	0	0.005	0	0
w1118	Male	Unprimed	II	24h	5	3	6	-2	5e-05	120000	5.07918
w1118	Male	Unprimed	II	24h	5	4	4	0	0.005	800	2.90309
w1118	Male	Unprimed	II	24h	5	5	0	0	0.005	0	0
w1118	Male	Unprimed	V	24h	1	1	7	-3	5e-06	1400000	6.14613	6.77751
w1118	Male	Unprimed	V	24h	1	2	16	-3	5e-06	3200000	6.50515
w1118	Male	Unprimed	V	24h	1	3	24	-4	5e-07	48000000	7.68124
w1118	Male	Unprimed	V	24h	2	1	20	-4	5e-07	40000000	7.60206	6.8198
w1118	Male	Unprimed	V	24h	2	2	9	-2	5e-05	180000	5.25527
w1118	Male	Unprimed	V	24h	2	3	20	-4	5e-07	40000000	7.60206
w1118	Male	Unprimed	V	24h	3	1	11	0	0.005	2200	3.34242	5.81101
w1118	Male	Unprimed	V	24h	3	2	22	-5	5e-08	440000000	8.64345
w1118	Male	Unprimed	V	24h	3	3	14	-2	5e-05	280000	5.44716
w1118	Male	Unprimed	V	24h	4	1	22	-1	0.0005	44000	4.64345	5.59062
w1118	Male	Unprimed	V	24h	4	2	14	0	0.005	2800	3.44716
w1118	Male	Unprimed	V	24h	4	3	24	-5	5e-08	480000000	8.68124
w1118	Female	Primed	IV	72h	1	1	2	0	0.005	400	2.60206	2.63436
w1118	Female	Primed	IV	72h	1	2	0	0	0.005	0	0
w1118	Female	Primed	IV	72h	1	3	10	-2	5e-05	200000	5.30103
w1118	Female	Primed	IV	72h	2	1	15	-2	5e-05	300000	5.47712	4.86144
w1118	Female	Primed	IV	72h	2	2	4	-1	0.0005	8000	3.90309
w1118	Female	Primed	IV	72h	2	3	8	-2	5e-05	160000	5.20412
w1118	Female	Primed	IV	72h	3	1	18	-3	5e-06	3600000	6.5563	5.35382
w1118	Female	Primed	IV	72h	3	2	16	-2	5e-05	320000	5.50515
w1118	Female	Primed	IV	72h	3	3	5	-1	0.0005	10000	4
w1118	Female	Primed	IV	72h	4	1	25	-1	0.0005	50000	4.69897	4.24413
w1118	Female	Primed	IV	72h	4	2	9	-2	5e-05	180000	5.25527
w1118	Female	Primed	IV	72h	4	3	3	0	0.005	600	2.77815
w1118	Female	Primed	IV	72h	5	1	0	0	0.005	0	0	1.69306
w1118	Female	Primed	IV	72h	5	2	0	0	0.005	0	0
w1118	Female	Primed	IV	72h	5	3	6	-2	5e-05	120000	5.07918
w1118	Female	Unprimed	IV	72h	1	1	15	-5	5e-08	300000000	8.47712	4.28578
w1118	Female	Unprimed	IV	72h	1	2	0	0	0.005	0	0
w1118	Female	Unprimed	IV	72h	1	3	12	-1	0.0005	24000	4.38021
w1118	Female	Unprimed	IV	72h	2	1	29	-2	5e-05	580000	5.76343	3.38121
w1118	Female	Unprimed	IV	72h	2	2	0	0	0.005	0	0
w1118	Female	Unprimed	IV	72h	2	3	12	-1	0.0005	24000	4.38021
w1118	Female	Unprimed	IV	72h	3	1	26	-5	5e-08	520000000	8.716	4.37699
w1118	Female	Unprimed	IV	72h	3	2	0	0	0.005	0	0
w1118	Female	Unprimed	IV	72h	3	3	13	-1	0.0005	26000	4.41497
w1118	Female	Unprimed	IV	72h	4	1	16	-2	5e-05	320000	5.50515	4.41778
w1118	Female	Unprimed	IV	72h	4	2	2	0	0.005	400	2.60206
w1118	Female	Unprimed	IV	72h	4	3	7	-2	5e-05	140000	5.14613
w1118	Female	Unprimed	IV	72h	5	1	7	-2	5e-05	140000	5.14613	5.18479
w1118	Female	Unprimed	IV	72h	5	2	8	-2	5e-05	160000	5.20412
w1118	Female	Unprimed	IV	72h	5	3	8	-2	5e-05	160000	5.20412
w1118	Male	Primed	IV	72h	1	1	0	0	0.005	0	0	0
w1118	Male	Primed	IV	72h	1	2	0	0	0.005	0	0
w1118	Male	Primed	IV	72h	1	3	0	0	0.005	0	0
w1118	Male	Primed	IV	72h	2	1	10	-1	0.0005	20000	4.30103	1.43368
w1118	Male	Primed	IV	72h	2	2	0	0	0.005	0	0
w1118	Male	Primed	IV	72h	2	3	0	0	0.005	0	0
w1118	Male	Primed	IV	72h	3	1	0	0	0.005	0	0	0.92605
w1118	Male	Primed	IV	72h	3	2	3	0	0.005	600	2.77815
w1118	Male	Primed	IV	72h	3	3	0	0	0.005	0	0
w1118	Male	Primed	IV	72h	4	1	18	-1	0.0005	36000	4.5563	2.67781
w1118	Male	Primed	IV	72h	4	2	15	0	0.005	3000	3.47712
w1118	Male	Primed	IV	72h	4	3	0	0	0.005	0	0
w1118	Male	Primed	IV	72h	5	1	59	0	0.005	11800	4.07188	1.35729
w1118	Male	Primed	IV	72h	5	2	0	0	0.005	0	0
w1118	Male	Primed	IV	72h	5	3	0	0	0.005	0	0
w1118	Male	Unprimed	IV	72h	1	1	6	0	0.005	1200	3.07918	2.44156
w1118	Male	Unprimed	IV	72h	1	2	88	0	0.005	17600	4.24551
w1118	Male	Unprimed	IV	72h	1	3	0	0	0.005	0	0
w1118	Male	Unprimed	IV	72h	2	1	11	0	0.005	2200	3.34242	2.69161
w1118	Male	Unprimed	IV	72h	2	2	0	0	0.005	0	0
w1118	Male	Unprimed	IV	72h	2	3	27	-1	0.0005	54000	4.73239
w1118	Male	Unprimed	IV	72h	3	1	3	-1	0.0005	6000	3.77815	5.29467
w1118	Male	Unprimed	IV	72h	3	2	11	-3	5e-06	2200000	6.34242
w1118	Male	Unprimed	IV	72h	3	3	29	-2	5e-05	580000	5.76343
w1118	Male	Unprimed	IV	72h	4	1	0	0	0.005	0	0	0
w1118	Male	Unprimed	IV	72h	4	2	0	0	0.005	0	0
w1118	Male	Unprimed	IV	72h	4	3	0	0	0.005	0	0
w1118	Male	Unprimed	IV	72h	5	1	33	-1	0.0005	66000	4.81954	1.60651
w1118	Male	Unprimed	IV	72h	5	2	0	0	0.005	0	0
w1118	Male	Unprimed	IV	72h	5	3	0	0	0.005	0	0

## Sheet: Fig 4A - sys & oral survival
flyline	route	dose	sex	treatment	vial	flyno	hpi	censor
w	sys	0.05OD	Female	Unprimed	1	1	12	1
w	sys	0.05OD	Female	Primed	2	1	18	1
w	sys	0.05OD	Female	Primed	5	1	18	1
w	sys	0.05OD	Female	Unprimed	7	1	18	1
w	sys	0.05OD	Female	Ht-Kd	2	3	20	1
w	sys	0.05OD	Female	Primed	6	1	20	1
w	sys	0.05OD	Female	Unprimed	2	1	20	1
w	sys	0.05OD	Female	Unprimed	2	2	20	1
w	sys	0.05OD	Male	Unprimed	4	1	20	1
w	sys	0.05OD	Male	Unprimed	4	2	20	1
w	sys	0.05OD	Male	Unprimed	8	1	20	1
w	sys	0.05OD	Male	Unprimed	8	2	20	1
w	sys	0.05OD	Female	Primed	1	1	22	1
w	sys	0.05OD	Female	Primed	2	2	22	1
w	sys	0.05OD	Female	Primed	3	1	22	1
w	sys	0.05OD	Female	Primed	7	1	22	1
w	sys	0.05OD	Female	Primed	7	2	22	1
w	sys	0.05OD	Female	Primed	7	3	22	1
w	sys	0.05OD	Female	Primed	8	1	22	1
w	sys	0.05OD	Female	Primed	8	2	22	1
w	sys	0.05OD	Female	Primed	8	3	22	1
w	sys	0.05OD	Female	Unprimed	4	1	22	1
w	sys	0.05OD	Female	Unprimed	4	2	22	1
w	sys	0.05OD	Female	Unprimed	8	1	22	1
w	sys	0.05OD	Female	Unprimed	8	2	22	1
w	sys	0.05OD	Female	Unprimed	8	3	22	1
w	sys	0.05OD	Male	Primed	1	1	22	1
w	sys	0.05OD	Male	Primed	2	1	22	1
w	sys	0.05OD	Male	Primed	6	1	22	1
w	sys	0.05OD	Male	Unprimed	1	1	22	1
w	sys	0.05OD	Male	Unprimed	1	2	22	1
w	sys	0.05OD	Male	Unprimed	5	1	22	1
w	sys	0.05OD	Male	Unprimed	5	2	22	1
w	sys	0.05OD	Male	Unprimed	6	1	22	1
w	sys	0.05OD	Female	Unprimed	5	1	24	1
w	sys	0.05OD	Female	Unprimed	6	1	24	1
w	sys	0.05OD	Male	Ht-Kd	3	2	24	1
w	sys	0.05OD	Male	Primed	3	1	24	1
w	sys	0.05OD	Male	Primed	4	1	24	1
w	sys	0.05OD	Male	Primed	4	2	24	1
w	sys	0.05OD	Male	Primed	8	1	24	1
w	sys	0.05OD	Male	Unprimed	2	1	24	1
w	sys	0.05OD	Male	Unprimed	3	1	24	1
w	sys	0.05OD	Male	Unprimed	7	1	24	1
w	sys	0.05OD	Male	Unprimed	7	2	24	1
w	sys	0.05OD	Female	Primed	1	2	28	1
w	sys	0.05OD	Female	Primed	1	3	28	1
w	sys	0.05OD	Female	Primed	6	2	28	1
w	sys	0.05OD	Female	Primed	6	3	28	1
w	sys	0.05OD	Female	Unprimed	5	2	28	1
w	sys	0.05OD	Female	Unprimed	5	3	28	1
w	sys	0.05OD	Male	Unprimed	2	2	30	1
w	sys	0.05OD	Male	Unprimed	2	3	30	1
w	sys	0.05OD	Female	Primed	4	1	32	1
w	sys	0.05OD	Female	Primed	6	4	32	1
w	sys	0.05OD	Female	Primed	6	5	32	1
w	sys	0.05OD	Female	Unprimed	1	2	32	1
w	sys	0.05OD	Female	Unprimed	1	3	32	1
w	sys	0.05OD	Female	Unprimed	2	3	32	1
w	sys	0.05OD	Female	Unprimed	3	1	32	1
w	sys	0.05OD	Female	Unprimed	3	2	32	1
w	sys	0.05OD	Female	Unprimed	3	3	32	1
w	sys	0.05OD	Female	Unprimed	4	3	32	1
w	sys	0.05OD	Male	Primed	2	2	32	1
w	sys	0.05OD	Male	Unprimed	1	3	32	1
w	sys	0.05OD	Male	Unprimed	3	2	32	1
w	sys	0.05OD	Male	Unprimed	3	3	32	1
w	sys	0.05OD	Male	Unprimed	3	4	32	1
w	sys	0.05OD	Male	Unprimed	5	3	32	1
w	sys	0.05OD	Male	Unprimed	6	2	32	1
w	sys	0.05OD	Female	Primed	1	4	36	1
w	sys	0.05OD	Female	Primed	1	5	36	1
w	sys	0.05OD	Female	Primed	4	2	36	1
w	sys	0.05OD	Female	Unprimed	1	4	36	1
w	sys	0.05OD	Female	Unprimed	1	5	36	1
w	sys	0.05OD	Female	Unprimed	2	4	36	1
w	sys	0.05OD	Female	Unprimed	2	5	36	1
w	sys	0.05OD	Female	Unprimed	4	4	36	1
w	sys	0.05OD	Female	Unprimed	5	4	36	1
w	sys	0.05OD	Female	Unprimed	5	5	36	1
w	sys	0.05OD	Male	Primed	2	3	36	1
w	sys	0.05OD	Male	Primed	5	1	36	1
w	sys	0.05OD	Male	Primed	7	1	36	1
w	sys	0.05OD	Male	Primed	7	2	36	1
w	sys	0.05OD	Male	Primed	7	3	36	1
w	sys	0.05OD	Male	Unprimed	1	4	36	1
w	sys	0.05OD	Male	Unprimed	1	5	36	1
w	sys	0.05OD	Male	Unprimed	2	4	36	1
w	sys	0.05OD	Male	Unprimed	2	5	36	1
w	sys	0.05OD	Male	Unprimed	6	3	36	1
w	sys	0.05OD	Female	Unprimed	8	4	38	1
w	sys	0.05OD	Male	Primed	1	2	38	1
w	sys	0.05OD	Male	Primed	1	3	38	1
w	sys	0.05OD	Male	Primed	3	2	38	1
w	sys	0.05OD	Male	Primed	3	3	38	1
w	sys	0.05OD	Female	Primed	4	3	42	1
w	sys	0.05OD	Female	Unprimed	1	6	42	1
w	sys	0.05OD	Male	Primed	5	2	42	1
w	sys	0.05OD	Male	Primed	5	3	42	1
w	sys	0.05OD	Male	Unprimed	1	6	42	1
w	sys	0.05OD	Male	Unprimed	2	6	42	1
w	sys	0.05OD	Female	Primed	5	2	44	1
w	sys	0.05OD	Female	Primed	7	4	44	1
w	sys	0.05OD	Female	Primed	7	5	44	1
w	sys	0.05OD	Female	Primed	7	6	44	1
w	sys	0.05OD	Female	Unprimed	6	2	44	1
w	sys	0.05OD	Female	Unprimed	6	3	44	1
w	sys	0.05OD	Female	Unprimed	7	2	44	1
w	sys	0.05OD	Female	Unprimed	7	3	44	1
w	sys	0.05OD	Female	Unprimed	7	4	44	1
w	sys	0.05OD	Female	Unprimed	7	5	44	1
w	sys	0.05OD	Male	Unprimed	4	3	44	1
w	sys	0.05OD	Male	Unprimed	4	4	44	1
w	sys	0.05OD	Male	Unprimed	5	4	44	1
w	sys	0.05OD	Male	Unprimed	7	3	44	1
w	sys	0.05OD	Male	Unprimed	7	4	44	1
w	sys	0.05OD	Male	Unprimed	8	3	44	1
w	sys	0.05OD	Male	Unprimed	8	4	44	1
w	sys	0.05OD	Male	Unprimed	8	5	44	1
w	sys	0.05OD	Female	Ht-Kd	4	2	48	1
w	sys	0.05OD	Female	Primed	2	3	48	1
w	sys	0.05OD	Female	Primed	3	2	48	1
w	sys	0.05OD	Female	Primed	3	3	48	1
w	sys	0.05OD	Female	Primed	4	4	48	1
w	sys	0.05OD	Female	Primed	4	5	48	1
w	sys	0.05OD	Female	Primed	6	6	48	1
w	sys	0.05OD	Female	Primed	8	4	48	1
w	sys	0.05OD	Female	Unprimed	3	4	48	1
w	sys	0.05OD	Female	Unprimed	3	5	48	1
w	sys	0.05OD	Female	Unprimed	4	5	48	1
w	sys	0.05OD	Female	Unprimed	5	6	48	1
w	sys	0.05OD	Male	Ht-Kd	5	3	48	1
w	sys	0.05OD	Male	Primed	4	3	48	1
w	sys	0.05OD	Male	Primed	6	2	48	1
w	sys	0.05OD	Male	Primed	6	3	48	1
w	sys	0.05OD	Male	Primed	8	2	48	1
w	sys	0.05OD	Male	Unprimed	3	5	48	1
w	sys	0.05OD	Male	Unprimed	6	4	48	1
w	sys	0.05OD	Male	Unprimed	6	5	48	1
w	sys	0.05OD	Male	Unprimed	7	5	48	1
w	sys	0.05OD	Female	Primed	1	6	50	1
w	sys	0.05OD	Female	Primed	5	3	54	1
w	sys	0.05OD	Female	Primed	5	4	54	1
w	sys	0.05OD	Female	Primed	5	5	54	1
w	sys	0.05OD	Female	Unprimed	1	7	54	1
w	sys	0.05OD	Female	Unprimed	2	6	54	1
w	sys	0.05OD	Female	Unprimed	2	7	54	1
w	sys	0.05OD	Female	Unprimed	4	6	54	1
w	sys	0.05OD	Female	Unprimed	4	7	54	1
w	sys	0.05OD	Male	Primed	3	4	54	1
w	sys	0.05OD	Male	Primed	4	4	54	1
w	sys	0.05OD	Male	Primed	5	4	54	1
w	sys	0.05OD	Male	Unprimed	4	5	54	1
w	sys	0.05OD	Male	Unprimed	5	5	54	1
w	sys	0.05OD	Female	Primed	2	4	56	1
w	sys	0.05OD	Female	Primed	6	7	56	1
w	sys	0.05OD	Female	Primed	7	7	56	1
w	sys	0.05OD	Female	Primed	8	5	56	1
w	sys	0.05OD	Female	Unprimed	6	4	56	1
w	sys	0.05OD	Female	Unprimed	6	5	56	1
w	sys	0.05OD	Female	Unprimed	6	6	56	1
w	sys	0.05OD	Female	Unprimed	7	6	56	1
w	sys	0.05OD	Female	Unprimed	7	7	56	1
w	sys	0.05OD	Female	Unprimed	8	5	56	1
w	sys	0.05OD	Female	Unprimed	8	6	56	1
w	sys	0.05OD	Female	Unprimed	8	7	56	1
w	sys	0.05OD	Male	Primed	8	3	56	1
w	sys	0.05OD	Male	Primed	8	4	56	1
w	sys	0.05OD	Male	Primed	8	5	56	1
w	sys	0.05OD	Female	Primed	3	4	58	1
w	sys	0.05OD	Female	Primed	1	7	62	1
w	sys	0.05OD	Female	Primed	2	5	62	1
w	sys	0.05OD	Female	Primed	2	6	62	1
w	sys	0.05OD	Female	Primed	3	5	62	1
w	sys	0.05OD	Female	Primed	3	6	62	1
w	sys	0.05OD	Female	Primed	4	6	62	1
w	sys	0.05OD	Female	Primed	4	7	62	1
w	sys	0.05OD	Female	Unprimed	3	6	62	1
w	sys	0.05OD	Male	Primed	1	4	62	1
w	sys	0.05OD	Male	Primed	2	4	62	1
w	sys	0.05OD	Male	Primed	2	5	62	1
w	sys	0.05OD	Male	Primed	3	5	62	1
w	sys	0.05OD	Female	Primed	5	6	68	1
w	sys	0.05OD	Female	Primed	8	6	68	1
w	sys	0.05OD	Male	Unprimed	1	7	68	1
w	sys	0.05OD	Male	Unprimed	3	6	68	1
w	sys	0.05OD	Male	Unprimed	4	6	68	1
w	sys	0.05OD	Male	Unprimed	5	6	68	1
w	sys	0.05OD	Male	Unprimed	7	6	68	1
w	sys	0.05OD	Male	Unprimed	7	7	68	1
w	sys	0.05OD	Female	Ht-Kd	3	2	72	1
w	sys	0.05OD	Female	Ht-Kd	5	10	72	1
w	sys	0.05OD	Male	Ht-Kd	2	1	72	1
w	sys	0.05OD	Male	Unprimed	5	7	72	1
w	sys	0.05OD	Male	Unprimed	6	6	72	1
w	sys	0.05OD	Male	Unprimed	8	6	72	1
w	sys	0.05OD	Male	Primed	6	4	96	1
w	sys	0.05OD	Female	Ht-Kd	1	1	120	0
w	sys	0.05OD	Female	Ht-Kd	1	2	120	0
w	sys	0.05OD	Female	Ht-Kd	1	3	120	0
w	sys	0.05OD	Female	Ht-Kd	1	4	120	0
w	sys	0.05OD	Female	Ht-Kd	1	5	120	0
w	sys	0.05OD	Female	Ht-Kd	1	6	120	0
w	sys	0.05OD	Female	Ht-Kd	1	7	120	0
w	sys	0.05OD	Female	Ht-Kd	1	8	120	0
w	sys	0.05OD	Female	Ht-Kd	1	9	120	0
w	sys	0.05OD	Female	Ht-Kd	1	10	120	0
w	sys	0.05OD	Female	Ht-Kd	2	1	120	0
w	sys	0.05OD	Female	Ht-Kd	2	2	120	0
w	sys	0.05OD	Female	Ht-Kd	2	4	120	0
w	sys	0.05OD	Female	Ht-Kd	2	5	120	0
w	sys	0.05OD	Female	Ht-Kd	2	6	120	0
w	sys	0.05OD	Female	Ht-Kd	2	7	120	0
w	sys	0.05OD	Female	Ht-Kd	2	8	120	0
w	sys	0.05OD	Female	Ht-Kd	2	9	120	0
w	sys	0.05OD	Female	Ht-Kd	2	10	120	0
w	sys	0.05OD	Female	Ht-Kd	3	1	120	0
w	sys	0.05OD	Female	Ht-Kd	3	3	120	0
w	sys	0.05OD	Female	Ht-Kd	3	4	120	0
w	sys	0.05OD	Female	Ht-Kd	3	5	120	0
w	sys	0.05OD	Female	Ht-Kd	3	6	120	0
w	sys	0.05OD	Female	Ht-Kd	3	7	120	0
w	sys	0.05OD	Female	Ht-Kd	3	8	120	0
w	sys	0.05OD	Female	Ht-Kd	3	9	120	0
w	sys	0.05OD	Female	Ht-Kd	3	10	120	0
w	sys	0.05OD	Female	Ht-Kd	4	1	120	0
w	sys	0.05OD	Female	Ht-Kd	4	3	120	0
w	sys	0.05OD	Female	Ht-Kd	4	4	120	0
w	sys	0.05OD	Female	Ht-Kd	4	5	120	0
w	sys	0.05OD	Female	Ht-Kd	4	6	120	0
w	sys	0.05OD	Female	Ht-Kd	4	7	120	0
w	sys	0.05OD	Female	Ht-Kd	4	8	120	0
w	sys	0.05OD	Female	Ht-Kd	4	9	120	0
w	sys	0.05OD	Female	Ht-Kd	4	10	120	0
w	sys	0.05OD	Female	Ht-Kd	5	1	120	0
w	sys	0.05OD	Female	Ht-Kd	5	2	120	0
w	sys	0.05OD	Female	Ht-Kd	5	3	120	0
w	sys	0.05OD	Female	Ht-Kd	5	4	120	0
w	sys	0.05OD	Female	Ht-Kd	5	5	120	0
w	sys	0.05OD	Female	Ht-Kd	5	6	120	0
w	sys	0.05OD	Female	Ht-Kd	5	7	120	0
w	sys	0.05OD	Female	Ht-Kd	5	8	120	0
w	sys	0.05OD	Female	Ht-Kd	5	9	120	0
w	sys	0.05OD	Female	Primed	1	8	120	0
w	sys	0.05OD	Female	Primed	1	9	120	0
w	sys	0.05OD	Female	Primed	1	10	120	0
w	sys	0.05OD	Female	Primed	2	7	120	0
w	sys	0.05OD	Female	Primed	2	8	120	0
w	sys	0.05OD	Female	Primed	2	9	120	0
w	sys	0.05OD	Female	Primed	2	10	120	0
w	sys	0.05OD	Female	Primed	3	7	120	0
w	sys	0.05OD	Female	Primed	3	8	120	0
w	sys	0.05OD	Female	Primed	3	9	120	0
w	sys	0.05OD	Female	Primed	3	10	120	0
w	sys	0.05OD	Female	Primed	4	8	120	0
w	sys	0.05OD	Female	Primed	4	9	120	0
w	sys	0.05OD	Female	Primed	4	10	120	0
w	sys	0.05OD	Female	Primed	5	7	120	0
w	sys	0.05OD	Female	Primed	5	8	120	0
w	sys	0.05OD	Female	Primed	5	9	120	0
w	sys	0.05OD	Female	Primed	5	10	120	0
w	sys	0.05OD	Female	Primed	6	8	120	0
w	sys	0.05OD	Female	Primed	6	9	120	0
w	sys	0.05OD	Female	Primed	6	10	120	0
w	sys	0.05OD	Female	Primed	7	8	120	0
w	sys	0.05OD	Female	Primed	7	9	120	0
w	sys	0.05OD	Female	Primed	7	10	120	0
w	sys	0.05OD	Female	Primed	8	7	120	0
w	sys	0.05OD	Female	Primed	8	8	120	0
w	sys	0.05OD	Female	Primed	8	9	120	0
w	sys	0.05OD	Female	Primed	8	10	120	0
w	sys	0.05OD	Female	Unprimed	1	8	120	0
w	sys	0.05OD	Female	Unprimed	1	9	120	0
w	sys	0.05OD	Female	Unprimed	1	10	120	0
w	sys	0.05OD	Female	Unprimed	2	8	120	0
w	sys	0.05OD	Female	Unprimed	2	9	120	0
w	sys	0.05OD	Female	Unprimed	2	10	120	0
w	sys	0.05OD	Female	Unprimed	3	7	120	0
w	sys	0.05OD	Female	Unprimed	3	8	120	0
w	sys	0.05OD	Female	Unprimed	3	9	120	0
w	sys	0.05OD	Female	Unprimed	3	10	120	0
w	sys	0.05OD	Female	Unprimed	4	8	120	0
w	sys	0.05OD	Female	Unprimed	4	9	120	0
w	sys	0.05OD	Female	Unprimed	4	10	120	0
w	sys	0.05OD	Female	Unprimed	5	7	120	0
w	sys	0.05OD	Female	Unprimed	5	8	120	0
w	sys	0.05OD	Female	Unprimed	5	9	120	0
w	sys	0.05OD	Female	Unprimed	5	10	120	0
w	sys	0.05OD	Female	Unprimed	6	7	120	0
w	sys	0.05OD	Female	Unprimed	6	8	120	0
w	sys	0.05OD	Female	Unprimed	6	9	120	0
w	sys	0.05OD	Female	Unprimed	6	10	120	0
w	sys	0.05OD	Female	Unprimed	7	8	120	0
w	sys	0.05OD	Female	Unprimed	7	9	120	0
w	sys	0.05OD	Female	Unprimed	7	10	120	0
w	sys	0.05OD	Female	Unprimed	8	8	120	0
w	sys	0.05OD	Female	Unprimed	8	9	120	0
w	sys	0.05OD	Female	Unprimed	8	10	120	0
w	sys	0.05OD	Male	Ht-Kd	1	1	120	0
w	sys	0.05OD	Male	Ht-Kd	1	2	120	0
w	sys	0.05OD	Male	Ht-Kd	1	3	120	0
w	sys	0.05OD	Male	Ht-Kd	1	4	120	0
w	sys	0.05OD	Male	Ht-Kd	1	5	120	0
w	sys	0.05OD	Male	Ht-Kd	1	6	120	0
w	sys	0.05OD	Male	Ht-Kd	1	7	120	0
w	sys	0.05OD	Male	Ht-Kd	1	8	120	0
w	sys	0.05OD	Male	Ht-Kd	1	9	120	0
w	sys	0.05OD	Male	Ht-Kd	1	10	120	0
w	sys	0.05OD	Male	Ht-Kd	2	2	120	0
w	sys	0.05OD	Male	Ht-Kd	2	3	120	0
w	sys	0.05OD	Male	Ht-Kd	2	4	120	0
w	sys	0.05OD	Male	Ht-Kd	2	5	120	0
w	sys	0.05OD	Male	Ht-Kd	2	6	120	0
w	sys	0.05OD	Male	Ht-Kd	2	7	120	0
w	sys	0.05OD	Male	Ht-Kd	2	8	120	0
w	sys	0.05OD	Male	Ht-Kd	2	9	120	0
w	sys	0.05OD	Male	Ht-Kd	2	10	120	0
w	sys	0.05OD	Male	Ht-Kd	3	1	120	0
w	sys	0.05OD	Male	Ht-Kd	3	3	120	0
w	sys	0.05OD	Male	Ht-Kd	3	4	120	0
w	sys	0.05OD	Male	Ht-Kd	3	5	120	0
w	sys	0.05OD	Male	Ht-Kd	3	6	120	0
w	sys	0.05OD	Male	Ht-Kd	3	7	120	0
w	sys	0.05OD	Male	Ht-Kd	3	8	120	0
w	sys	0.05OD	Male	Ht-Kd	3	9	120	0
w	sys	0.05OD	Male	Ht-Kd	3	10	120	0
w	sys	0.05OD	Male	Ht-Kd	4	1	120	0
w	sys	0.05OD	Male	Ht-Kd	4	2	120	0
w	sys	0.05OD	Male	Ht-Kd	4	3	120	0
w	sys	0.05OD	Male	Ht-Kd	4	4	120	0
w	sys	0.05OD	Male	Ht-Kd	4	5	120	0
w	sys	0.05OD	Male	Ht-Kd	4	6	120	0
w	sys	0.05OD	Male	Ht-Kd	4	7	120	0
w	sys	0.05OD	Male	Ht-Kd	4	8	120	0
w	sys	0.05OD	Male	Ht-Kd	4	9	120	0
w	sys	0.05OD	Male	Ht-Kd	4	10	120	0
w	sys	0.05OD	Male	Ht-Kd	5	1	120	0
w	sys	0.05OD	Male	Ht-Kd	5	2	120	0
w	sys	0.05OD	Male	Ht-Kd	5	4	120	0
w	sys	0.05OD	Male	Ht-Kd	5	5	120	0
w	sys	0.05OD	Male	Ht-Kd	5	6	120	0
w	sys	0.05OD	Male	Ht-Kd	5	7	120	0
w	sys	0.05OD	Male	Ht-Kd	5	8	120	0
w	sys	0.05OD	Male	Ht-Kd	5	9	120	0
w	sys	0.05OD	Male	Ht-Kd	5	10	120	0
w	sys	0.05OD	Male	Primed	1	5	120	0
w	sys	0.05OD	Male	Primed	1	6	120	0
w	sys	0.05OD	Male	Primed	1	7	120	0
w	sys	0.05OD	Male	Primed	1	8	120	0
w	sys	0.05OD	Male	Primed	1	9	120	0
w	sys	0.05OD	Male	Primed	1	10	120	0
w	sys	0.05OD	Male	Primed	2	6	120	0
w	sys	0.05OD	Male	Primed	2	7	120	0
w	sys	0.05OD	Male	Primed	2	8	120	0
w	sys	0.05OD	Male	Primed	2	9	120	0
w	sys	0.05OD	Male	Primed	2	10	120	0
w	sys	0.05OD	Male	Primed	3	6	120	0
w	sys	0.05OD	Male	Primed	3	7	120	0
w	sys	0.05OD	Male	Primed	3	8	120	0
w	sys	0.05OD	Male	Primed	3	9	120	0
w	sys	0.05OD	Male	Primed	3	10	120	0
w	sys	0.05OD	Male	Primed	4	5	120	0
w	sys	0.05OD	Male	Primed	4	6	120	0
w	sys	0.05OD	Male	Primed	4	7	120	0
w	sys	0.05OD	Male	Primed	4	8	120	0
w	sys	0.05OD	Male	Primed	4	9	120	0
w	sys	0.05OD	Male	Primed	4	10	120	0
w	sys	0.05OD	Male	Primed	5	5	120	0
w	sys	0.05OD	Male	Primed	5	6	120	0
w	sys	0.05OD	Male	Primed	5	7	120	0
w	sys	0.05OD	Male	Primed	5	8	120	0
w	sys	0.05OD	Male	Primed	5	9	120	0
w	sys	0.05OD	Male	Primed	5	10	120	0
w	sys	0.05OD	Male	Primed	6	5	120	0
w	sys	0.05OD	Male	Primed	6	6	120	0
w	sys	0.05OD	Male	Primed	6	7	120	0
w	sys	0.05OD	Male	Primed	6	8	120	0
w	sys	0.05OD	Male	Primed	6	9	120	0
w	sys	0.05OD	Male	Primed	6	10	120	0
w	sys	0.05OD	Male	Primed	7	4	120	0
w	sys	0.05OD	Male	Primed	7	5	120	0
w	sys	0.05OD	Male	Primed	7	6	120	0
w	sys	0.05OD	Male	Primed	7	7	120	0
w	sys	0.05OD	Male	Primed	7	8	120	0
w	sys	0.05OD	Male	Primed	7	9	120	0
w	sys	0.05OD	Male	Primed	7	10	120	0
w	sys	0.05OD	Male	Primed	8	6	120	0
w	sys	0.05OD	Male	Primed	8	7	120	0
w	sys	0.05OD	Male	Primed	8	8	120	0
w	sys	0.05OD	Male	Primed	8	9	120	0
w	sys	0.05OD	Male	Primed	8	10	120	0
w	sys	0.05OD	Male	Unprimed	1	8	120	0
w	sys	0.05OD	Male	Unprimed	1	9	120	0
w	sys	0.05OD	Male	Unprimed	1	10	120	0
w	sys	0.05OD	Male	Unprimed	2	7	120	0
w	sys	0.05OD	Male	Unprimed	2	8	120	0
w	sys	0.05OD	Male	Unprimed	2	9	120	0
w	sys	0.05OD	Male	Unprimed	2	10	120	0
w	sys	0.05OD	Male	Unprimed	3	7	120	0
w	sys	0.05OD	Male	Unprimed	3	8	120	0
w	sys	0.05OD	Male	Unprimed	3	9	120	0
w	sys	0.05OD	Male	Unprimed	3	10	120	0
w	sys	0.05OD	Male	Unprimed	4	7	120	0
w	sys	0.05OD	Male	Unprimed	4	8	120	0
w	sys	0.05OD	Male	Unprimed	4	9	120	0
w	sys	0.05OD	Male	Unprimed	4	10	120	0
w	sys	0.05OD	Male	Unprimed	5	8	120	0
w	sys	0.05OD	Male	Unprimed	5	9	120	0
w	sys	0.05OD	Male	Unprimed	5	10	120	0
w	sys	0.05OD	Male	Unprimed	6	7	120	0
w	sys	0.05OD	Male	Unprimed	6	8	120	0
w	sys	0.05OD	Male	Unprimed	6	9	120	0
w	sys	0.05OD	Male	Unprimed	6	10	120	0
w	sys	0.05OD	Male	Unprimed	7	8	120	0
w	sys	0.05OD	Male	Unprimed	7	9	120	0
w	sys	0.05OD	Male	Unprimed	7	10	120	0
w	sys	0.05OD	Male	Unprimed	8	7	120	0
w	sys	0.05OD	Male	Unprimed	8	8	120	0
w	sys	0.05OD	Male	Unprimed	8	9	120	0
w	sys	0.05OD	Male	Unprimed	8	10	120	0
w	oral	25OD	Female	Ht-Kd	1	1	192	0
w	oral	25OD	Female	Ht-Kd	1	2	192	0
w	oral	25OD	Female	Ht-Kd	1	3	192	0
w	oral	25OD	Female	Ht-Kd	1	4	192	0
w	oral	25OD	Female	Ht-Kd	1	5	192	0
w	oral	25OD	Female	Ht-Kd	1	6	192	0
w	oral	25OD	Female	Ht-Kd	1	7	192	0
w	oral	25OD	Female	Ht-Kd	1	8	192	0
w	oral	25OD	Female	Ht-Kd	1	9	192	0
w	oral	25OD	Female	Ht-Kd	1	10	36	1
w	oral	25OD	Female	Ht-Kd	2	1	192	0
w	oral	25OD	Female	Ht-Kd	2	2	192	0
w	oral	25OD	Female	Ht-Kd	2	3	192	0
w	oral	25OD	Female	Ht-Kd	2	4	192	0
w	oral	25OD	Female	Ht-Kd	2	5	192	0
w	oral	25OD	Female	Ht-Kd	2	6	192	0
w	oral	25OD	Female	Ht-Kd	2	7	192	0
w	oral	25OD	Female	Ht-Kd	2	8	192	0
w	oral	25OD	Female	Ht-Kd	2	9	192	0
w	oral	25OD	Female	Ht-Kd	2	10	96	1
w	oral	25OD	Female	Ht-Kd	3	1	192	0
w	oral	25OD	Female	Ht-Kd	3	2	192	0
w	oral	25OD	Female	Ht-Kd	3	3	192	0
w	oral	25OD	Female	Ht-Kd	3	4	192	0
w	oral	25OD	Female	Ht-Kd	3	5	192	0
w	oral	25OD	Female	Ht-Kd	3	6	192	0
w	oral	25OD	Female	Ht-Kd	3	7	192	0
w	oral	25OD	Female	Ht-Kd	3	8	192	0
w	oral	25OD	Female	Ht-Kd	3	9	192	0
w	oral	25OD	Female	Ht-Kd	3	10	48	1
w	oral	25OD	Female	Ht-Kd	4	1	192	0
w	oral	25OD	Female	Ht-Kd	4	2	192	0
w	oral	25OD	Female	Ht-Kd	4	3	192	0
w	oral	25OD	Female	Ht-Kd	4	4	192	0
w	oral	25OD	Female	Ht-Kd	4	5	192	0
w	oral	25OD	Female	Ht-Kd	4	6	192	0
w	oral	25OD	Female	Ht-Kd	4	7	192	0
w	oral	25OD	Female	Ht-Kd	4	8	192	0
w	oral	25OD	Female	Ht-Kd	4	9	192	0
w	oral	25OD	Female	Ht-Kd	4	10	192	0
w	oral	25OD	Female	Ht-Kd	5	1	192	0
w	oral	25OD	Female	Ht-Kd	5	2	192	0
w	oral	25OD	Female	Ht-Kd	5	3	192	0
w	oral	25OD	Female	Ht-Kd	5	4	192	0
w	oral	25OD	Female	Ht-Kd	5	5	192	0
w	oral	25OD	Female	Ht-Kd	5	6	192	0
w	oral	25OD	Female	Ht-Kd	5	7	192	0
w	oral	25OD	Female	Ht-Kd	5	8	192	0
w	oral	25OD	Female	Ht-Kd	5	9	192	0
w	oral	25OD	Female	Ht-Kd	5	10	120	1
w	oral	25OD	Male	Ht-Kd	1	1	192	0
w	oral	25OD	Male	Ht-Kd	1	2	192	0
w	oral	25OD	Male	Ht-Kd	1	3	192	0
w	oral	25OD	Male	Ht-Kd	1	4	192	0
w	oral	25OD	Male	Ht-Kd	1	5	192	0
w	oral	25OD	Male	Ht-Kd	1	6	192	0
w	oral	25OD	Male	Ht-Kd	1	7	192	0
w	oral	25OD	Male	Ht-Kd	1	8	192	0
w	oral	25OD	Male	Ht-Kd	1	9	24	1
w	oral	25OD	Male	Ht-Kd	1	10	36	1
w	oral	25OD	Male	Ht-Kd	2	1	192	0
w	oral	25OD	Male	Ht-Kd	2	2	192	0
w	oral	25OD	Male	Ht-Kd	2	3	192	0
w	oral	25OD	Male	Ht-Kd	2	4	192	0
w	oral	25OD	Male	Ht-Kd	2	5	192	0
w	oral	25OD	Male	Ht-Kd	2	6	192	0
w	oral	25OD	Male	Ht-Kd	2	7	192	0
w	oral	25OD	Male	Ht-Kd	2	8	192	0
w	oral	25OD	Male	Ht-Kd	2	9	192	0
w	oral	25OD	Male	Ht-Kd	2	10	192	0
w	oral	25OD	Male	Ht-Kd	3	1	192	0
w	oral	25OD	Male	Ht-Kd	3	2	192	0
w	oral	25OD	Male	Ht-Kd	3	3	192	0
w	oral	25OD	Male	Ht-Kd	3	4	192	0
w	oral	25OD	Male	Ht-Kd	3	5	192	0
w	oral	25OD	Male	Ht-Kd	3	6	192	0
w	oral	25OD	Male	Ht-Kd	3	7	192	0
w	oral	25OD	Male	Ht-Kd	3	8	192	0
w	oral	25OD	Male	Ht-Kd	3	9	192	0
w	oral	25OD	Male	Ht-Kd	3	10	192	0
w	oral	25OD	Male	Ht-Kd	4	1	192	0
w	oral	25OD	Male	Ht-Kd	4	2	192	0
w	oral	25OD	Male	Ht-Kd	4	3	192	0
w	oral	25OD	Male	Ht-Kd	4	4	192	0
w	oral	25OD	Male	Ht-Kd	4	5	192	0
w	oral	25OD	Male	Ht-Kd	4	6	192	0
w	oral	25OD	Male	Ht-Kd	4	7	192	0
w	oral	25OD	Male	Ht-Kd	4	8	192	0
w	oral	25OD	Male	Ht-Kd	4	9	192	0
w	oral	25OD	Male	Ht-Kd	4	10	72	1
w	oral	25OD	Male	Ht-Kd	5	1	192	0
w	oral	25OD	Male	Ht-Kd	5	2	192	0
w	oral	25OD	Male	Ht-Kd	5	3	192	0
w	oral	25OD	Male	Ht-Kd	5	4	192	0
w	oral	25OD	Male	Ht-Kd	5	5	192	0
w	oral	25OD	Male	Ht-Kd	5	6	192	0
w	oral	25OD	Male	Ht-Kd	5	7	192	0
w	oral	25OD	Male	Ht-Kd	5	8	192	0
w	oral	25OD	Male	Ht-Kd	5	9	192	0
w	oral	25OD	Male	Ht-Kd	5	10	48	1
w	oral	25OD	Female	Primed	1	1	18	1
w	oral	25OD	Female	Primed	1	2	24	1
w	oral	25OD	Female	Primed	1	3	48	1
w	oral	25OD	Female	Primed	1	4	48	1
w	oral	25OD	Female	Primed	1	5	60	1
w	oral	25OD	Female	Primed	1	6	60	1
w	oral	25OD	Female	Primed	1	7	144	1
w	oral	25OD	Female	Primed	1	8	192	0
w	oral	25OD	Female	Primed	1	9	192	0
w	oral	25OD	Female	Primed	1	10	192	0
w	oral	25OD	Female	Primed	2	1	24	1
w	oral	25OD	Female	Primed	2	2	36	1
w	oral	25OD	Female	Primed	2	3	48	1
w	oral	25OD	Female	Primed	2	4	48	1
w	oral	25OD	Female	Primed	2	5	60	1
w	oral	25OD	Female	Primed	2	6	60	1
w	oral	25OD	Female	Primed	2	7	72	1
w	oral	25OD	Female	Primed	2	8	192	0
w	oral	25OD	Female	Primed	2	9	192	0
w	oral	25OD	Female	Primed	2	10	192	0
w	oral	25OD	Female	Primed	3	1	36	1
w	oral	25OD	Female	Primed	3	2	60	1
w	oral	25OD	Female	Primed	3	3	60	1
w	oral	25OD	Female	Primed	3	4	60	1
w	oral	25OD	Female	Primed	3	5	60	1
w	oral	25OD	Female	Primed	3	6	120	1
w	oral	25OD	Female	Primed	3	7	192	0
w	oral	25OD	Female	Primed	3	8	192	0
w	oral	25OD	Female	Primed	3	9	192	0
w	oral	25OD	Female	Primed	4	1	18	1
w	oral	25OD	Female	Primed	4	2	48	1
w	oral	25OD	Female	Primed	4	3	48	1
w	oral	25OD	Female	Primed	4	4	48	1
w	oral	25OD	Female	Primed	4	5	72	1
w	oral	25OD	Female	Primed	4	6	144	1
w	oral	25OD	Female	Primed	4	7	168	1
w	oral	25OD	Female	Primed	4	8	192	0
w	oral	25OD	Female	Primed	4	9	192	0
w	oral	25OD	Female	Primed	4	10	192	0
w	oral	25OD	Female	Primed	5	1	24	1
w	oral	25OD	Female	Primed	5	2	24	1
w	oral	25OD	Female	Primed	5	3	36	1
w	oral	25OD	Female	Primed	5	4	60	1
w	oral	25OD	Female	Primed	5	5	60	1
w	oral	25OD	Female	Primed	5	6	60	1
w	oral	25OD	Female	Primed	5	7	120	1
w	oral	25OD	Female	Primed	5	8	192	0
w	oral	25OD	Female	Primed	5	9	192	0
w	oral	25OD	Female	Primed	5	10	192	0
w	oral	25OD	Female	Primed	6	1	36	1
w	oral	25OD	Female	Primed	6	2	36	1
w	oral	25OD	Female	Primed	6	3	36	1
w	oral	25OD	Female	Primed	6	4	48	1
w	oral	25OD	Female	Primed	6	5	72	1
w	oral	25OD	Female	Primed	6	6	120	1
w	oral	25OD	Female	Primed	6	7	192	0
w	oral	25OD	Female	Primed	6	8	192	0
w	oral	25OD	Female	Primed	6	9	192	0
w	oral	25OD	Female	Primed	7	1	24	1
w	oral	25OD	Female	Primed	7	2	48	1
w	oral	25OD	Female	Primed	7	3	48	1
w	oral	25OD	Female	Primed	7	4	48	1
w	oral	25OD	Female	Primed	7	5	72	1
w	oral	25OD	Female	Primed	7	6	96	1
w	oral	25OD	Female	Primed	7	7	144	1
w	oral	25OD	Female	Primed	7	8	192	0
w	oral	25OD	Female	Primed	7	9	192	0
w	oral	25OD	Female	Primed	7	10	192	0
w	oral	25OD	Female	Primed	8	1	18	1
w	oral	25OD	Female	Primed	8	2	60	1
w	oral	25OD	Female	Primed	8	3	60	1
w	oral	25OD	Female	Primed	8	4	60	1
w	oral	25OD	Female	Primed	8	5	120	1
w	oral	25OD	Female	Primed	8	6	192	0
w	oral	25OD	Female	Primed	8	7	192	0
w	oral	25OD	Female	Primed	8	8	192	0
w	oral	25OD	Female	Primed	8	9	192	0
w	oral	25OD	Female	Primed	8	10	192	0
w	oral	25OD	Male	Primed	1	1	48	1
w	oral	25OD	Male	Primed	1	2	72	1
w	oral	25OD	Male	Primed	1	3	72	1
w	oral	25OD	Male	Primed	1	4	120	1
w	oral	25OD	Male	Primed	1	5	120	1
w	oral	25OD	Male	Primed	1	6	192	0
w	oral	25OD	Male	Primed	1	7	192	0
w	oral	25OD	Male	Primed	1	8	192	0
w	oral	25OD	Male	Primed	1	9	192	0
w	oral	25OD	Male	Primed	1	10	192	0
w	oral	25OD	Male	Primed	2	1	48	1
w	oral	25OD	Male	Primed	2	2	48	1
w	oral	25OD	Male	Primed	2	3	96	1
w	oral	25OD	Male	Primed	2	4	96	1
w	oral	25OD	Male	Primed	2	5	96	1
w	oral	25OD	Male	Primed	2	6	192	0
w	oral	25OD	Male	Primed	2	7	192	0
w	oral	25OD	Male	Primed	2	8	192	0
w	oral	25OD	Male	Primed	2	9	192	0
w	oral	25OD	Male	Primed	2	10	192	0
w	oral	25OD	Male	Primed	2	11	192	0
w	oral	25OD	Male	Primed	2	12	192	0
w	oral	25OD	Male	Primed	3	1	24	1
w	oral	25OD	Male	Primed	3	2	48	1
w	oral	25OD	Male	Primed	3	3	48	1
w	oral	25OD	Male	Primed	3	4	96	1
w	oral	25OD	Male	Primed	3	5	120	1
w	oral	25OD	Male	Primed	3	6	192	0
w	oral	25OD	Male	Primed	3	7	192	0
w	oral	25OD	Male	Primed	3	8	192	0
w	oral	25OD	Male	Primed	3	9	192	0
w	oral	25OD	Male	Primed	3	10	192	0
w	oral	25OD	Male	Primed	4	1	48	1
w	oral	25OD	Male	Primed	4	2	48	1
w	oral	25OD	Male	Primed	4	3	96	1
w	oral	25OD	Male	Primed	4	4	96	1
w	oral	25OD	Male	Primed	4	5	144	1
w	oral	25OD	Male	Primed	4	6	192	0
w	oral	25OD	Male	Primed	4	7	192	0
w	oral	25OD	Male	Primed	4	8	192	0
w	oral	25OD	Male	Primed	4	9	192	0
w	oral	25OD	Male	Primed	4	10	192	0
w	oral	25OD	Male	Primed	4	11	192	0
w	oral	25OD	Male	Primed	5	1	24	1
w	oral	25OD	Male	Primed	5	2	36	1
w	oral	25OD	Male	Primed	5	3	60	1
w	oral	25OD	Male	Primed	5	4	72	1
w	oral	25OD	Male	Primed	5	5	72	1
w	oral	25OD	Male	Primed	5	6	192	0
w	oral	25OD	Male	Primed	5	7	192	0
w	oral	25OD	Male	Primed	5	8	192	0
w	oral	25OD	Male	Primed	5	9	192	0
w	oral	25OD	Male	Primed	5	10	192	0
w	oral	25OD	Male	Primed	6	1	24	1
w	oral	25OD	Male	Primed	6	2	48	1
w	oral	25OD	Male	Primed	6	3	48	1
w	oral	25OD	Male	Primed	6	4	96	1
w	oral	25OD	Male	Primed	6	5	120	1
w	oral	25OD	Male	Primed	6	6	192	0
w	oral	25OD	Male	Primed	6	7	192	0
w	oral	25OD	Male	Primed	6	8	192	0
w	oral	25OD	Male	Primed	6	9	192	0
w	oral	25OD	Male	Primed	6	10	192	0
w	oral	25OD	Male	Primed	6	11	192	0
w	oral	25OD	Male	Primed	6	12	192	0
w	oral	25OD	Male	Primed	7	1	24	1
w	oral	25OD	Male	Primed	7	2	60	1
w	oral	25OD	Male	Primed	7	3	60	1
w	oral	25OD	Male	Primed	7	4	72	1
w	oral	25OD	Male	Primed	7	5	96	1
w	oral	25OD	Male	Primed	7	6	144	1
w	oral	25OD	Male	Primed	7	7	192	0
w	oral	25OD	Male	Primed	7	8	192	0
w	oral	25OD	Male	Primed	7	9	192	0
w	oral	25OD	Male	Primed	7	10	192	0
w	oral	25OD	Male	Primed	7	11	192	0
w	oral	25OD	Male	Primed	8	1	36	1
w	oral	25OD	Male	Primed	8	2	36	1
w	oral	25OD	Male	Primed	8	3	96	1
w	oral	25OD	Male	Primed	8	4	96	1
w	oral	25OD	Male	Primed	8	5	192	0
w	oral	25OD	Male	Primed	8	6	192	0
w	oral	25OD	Male	Primed	8	7	192	0
w	oral	25OD	Male	Primed	8	8	192	0
w	oral	25OD	Male	Primed	8	9	192	0
w	oral	25OD	Male	Primed	8	10	192	0
w	oral	25OD	Male	Primed	8	11	192	0
w	oral	25OD	Female	Unprimed	1	1	36	1
w	oral	25OD	Female	Unprimed	1	2	48	1
w	oral	25OD	Female	Unprimed	1	3	72	1
w	oral	25OD	Female	Unprimed	1	4	72	1
w	oral	25OD	Female	Unprimed	1	5	72	1
w	oral	25OD	Female	Unprimed	1	6	120	1
w	oral	25OD	Female	Unprimed	1	7	192	0
w	oral	25OD	Female	Unprimed	1	8	192	0
w	oral	25OD	Female	Unprimed	1	9	192	0
w	oral	25OD	Female	Unprimed	2	1	24	1
w	oral	25OD	Female	Unprimed	2	2	36	1
w	oral	25OD	Female	Unprimed	2	3	36	1
w	oral	25OD	Female	Unprimed	2	4	60	1
w	oral	25OD	Female	Unprimed	2	5	72	1
w	oral	25OD	Female	Unprimed	2	6	144	1
w	oral	25OD	Female	Unprimed	2	7	192	0
w	oral	25OD	Female	Unprimed	2	8	192	0
w	oral	25OD	Female	Unprimed	2	9	192	0
w	oral	25OD	Female	Unprimed	2	10	192	0
w	oral	25OD	Female	Unprimed	3	1	24	1
w	oral	25OD	Female	Unprimed	3	2	48	1
w	oral	25OD	Female	Unprimed	3	3	60	1
w	oral	25OD	Female	Unprimed	3	4	72	1
w	oral	25OD	Female	Unprimed	3	5	72	1
w	oral	25OD	Female	Unprimed	3	6	72	1
w	oral	25OD	Female	Unprimed	3	7	96	1
w	oral	25OD	Female	Unprimed	3	8	192	0
w	oral	25OD	Female	Unprimed	3	9	192	0
w	oral	25OD	Female	Unprimed	3	10	192	0
w	oral	25OD	Female	Unprimed	4	1	36	1
w	oral	25OD	Female	Unprimed	4	2	48	1
w	oral	25OD	Female	Unprimed	4	3	48	1
w	oral	25OD	Female	Unprimed	4	4	48	1
w	oral	25OD	Female	Unprimed	4	5	96	1
w	oral	25OD	Female	Unprimed	4	6	192	0
w	oral	25OD	Female	Unprimed	4	7	192	0
w	oral	25OD	Female	Unprimed	4	8	192	0
w	oral	25OD	Female	Unprimed	4	9	192	0
w	oral	25OD	Female	Unprimed	5	1	18	1
w	oral	25OD	Female	Unprimed	5	2	18	1
w	oral	25OD	Female	Unprimed	5	3	24	1
w	oral	25OD	Female	Unprimed	5	4	72	1
w	oral	25OD	Female	Unprimed	5	5	72	1
w	oral	25OD	Female	Unprimed	5	6	72	1
w	oral	25OD	Female	Unprimed	5	7	168	1
w	oral	25OD	Female	Unprimed	5	8	192	0
w	oral	25OD	Female	Unprimed	5	9	192	0
w	oral	25OD	Female	Unprimed	5	10	192	0
w	oral	25OD	Female	Unprimed	6	1	24	1
w	oral	25OD	Female	Unprimed	6	2	24	1
w	oral	25OD	Female	Unprimed	6	3	60	1
w	oral	25OD	Female	Unprimed	6	4	72	1
w	oral	25OD	Female	Unprimed	6	5	72	1
w	oral	25OD	Female	Unprimed	6	6	144	1
w	oral	25OD	Female	Unprimed	6	7	144	1
w	oral	25OD	Female	Unprimed	6	8	192	0
w	oral	25OD	Female	Unprimed	6	9	192	0
w	oral	25OD	Female	Unprimed	6	10	192	0
w	oral	25OD	Female	Unprimed	7	1	24	1
w	oral	25OD	Female	Unprimed	7	2	24	1
w	oral	25OD	Female	Unprimed	7	3	60	1
w	oral	25OD	Female	Unprimed	7	4	60	1
w	oral	25OD	Female	Unprimed	7	5	72	1
w	oral	25OD	Female	Unprimed	7	6	120	1
w	oral	25OD	Female	Unprimed	7	7	192	0
w	oral	25OD	Female	Unprimed	7	8	192	0
w	oral	25OD	Female	Unprimed	7	9	192	0
w	oral	25OD	Female	Unprimed	7	10	192	0
w	oral	25OD	Female	Unprimed	8	1	36	1
w	oral	25OD	Female	Unprimed	8	2	48	1
w	oral	25OD	Female	Unprimed	8	3	60	1
w	oral	25OD	Female	Unprimed	8	4	60	1
w	oral	25OD	Female	Unprimed	8	5	96	1
w	oral	25OD	Female	Unprimed	8	6	144	1
w	oral	25OD	Female	Unprimed	8	7	192	0
w	oral	25OD	Female	Unprimed	8	8	192	0
w	oral	25OD	Female	Unprimed	8	9	192	0
w	oral	25OD	Female	Unprimed	8	10	192	0
w	oral	25OD	Male	Unprimed	1	1	36	1
w	oral	25OD	Male	Unprimed	1	2	48	1
w	oral	25OD	Male	Unprimed	1	3	60	1
w	oral	25OD	Male	Unprimed	1	4	60	1
w	oral	25OD	Male	Unprimed	1	5	72	1
w	oral	25OD	Male	Unprimed	1	6	192	0
w	oral	25OD	Male	Unprimed	1	7	192	0
w	oral	25OD	Male	Unprimed	1	8	192	0
w	oral	25OD	Male	Unprimed	1	9	192	0
w	oral	25OD	Male	Unprimed	1	10	192	0
w	oral	25OD	Male	Unprimed	2	1	24	1
w	oral	25OD	Male	Unprimed	2	2	24	1
w	oral	25OD	Male	Unprimed	2	3	48	1
w	oral	25OD	Male	Unprimed	2	4	48	1
w	oral	25OD	Male	Unprimed	2	5	48	1
w	oral	25OD	Male	Unprimed	2	6	96	1
w	oral	25OD	Male	Unprimed	2	7	96	1
w	oral	25OD	Male	Unprimed	2	8	192	0
w	oral	25OD	Male	Unprimed	2	9	192	0
w	oral	25OD	Male	Unprimed	2	10	192	0
w	oral	25OD	Male	Unprimed	3	1	24	1
w	oral	25OD	Male	Unprimed	3	2	24	1
w	oral	25OD	Male	Unprimed	3	3	48	1
w	oral	25OD	Male	Unprimed	3	4	60	1
w	oral	25OD	Male	Unprimed	3	5	60	1
w	oral	25OD	Male	Unprimed	3	6	60	1
w	oral	25OD	Male	Unprimed	3	7	168	1
w	oral	25OD	Male	Unprimed	3	8	192	0
w	oral	25OD	Male	Unprimed	3	9	192	0
w	oral	25OD	Male	Unprimed	3	10	192	0
w	oral	25OD	Male	Unprimed	4	1	18	1
w	oral	25OD	Male	Unprimed	4	2	36	1
w	oral	25OD	Male	Unprimed	4	3	36	1
w	oral	25OD	Male	Unprimed	4	4	72	1
w	oral	25OD	Male	Unprimed	4	5	72	1
w	oral	25OD	Male	Unprimed	4	6	192	0
w	oral	25OD	Male	Unprimed	4	7	192	0
w	oral	25OD	Male	Unprimed	4	8	192	0
w	oral	25OD	Male	Unprimed	4	9	192	0
w	oral	25OD	Male	Unprimed	4	10	192	0
w	oral	25OD	Male	Unprimed	5	1	36	1
w	oral	25OD	Male	Unprimed	5	2	60	1
w	oral	25OD	Male	Unprimed	5	3	60	1
w	oral	25OD	Male	Unprimed	5	4	60	1
w	oral	25OD	Male	Unprimed	5	5	60	1
w	oral	25OD	Male	Unprimed	5	6	60	1
w	oral	25OD	Male	Unprimed	5	7	192	0
w	oral	25OD	Male	Unprimed	5	8	192	0
w	oral	25OD	Male	Unprimed	5	9	192	0
w	oral	25OD	Male	Unprimed	5	10	192	0
w	oral	25OD	Male	Unprimed	6	1	36	1
w	oral	25OD	Male	Unprimed	6	2	48	1
w	oral	25OD	Male	Unprimed	6	3	48	1
w	oral	25OD	Male	Unprimed	6	4	72	1
w	oral	25OD	Male	Unprimed	6	5	72	1
w	oral	25OD	Male	Unprimed	6	6	96	1
w	oral	25OD	Male	Unprimed	6	7	192	0
w	oral	25OD	Male	Unprimed	6	8	192	0
w	oral	25OD	Male	Unprimed	6	9	192	0
w	oral	25OD	Male	Unprimed	6	10	192	0
w	oral	25OD	Male	Unprimed	7	1	24	1
w	oral	25OD	Male	Unprimed	7	2	48	1
w	oral	25OD	Male	Unprimed	7	3	48	1
w	oral	25OD	Male	Unprimed	7	4	48	1
w	oral	25OD	Male	Unprimed	7	5	96	1
w	oral	25OD	Male	Unprimed	7	6	192	0
w	oral	25OD	Male	Unprimed	7	7	192	0
w	oral	25OD	Male	Unprimed	7	8	192	0
w	oral	25OD	Male	Unprimed	7	9	192	0
w	oral	25OD	Male	Unprimed	7	10	192	0
w	oral	25OD	Male	Unprimed	8	1	18	1
w	oral	25OD	Male	Unprimed	8	2	36	1
w	oral	25OD	Male	Unprimed	8	3	72	1
w	oral	25OD	Male	Unprimed	8	4	96	1
w	oral	25OD	Male	Unprimed	8	5	96	1
w	oral	25OD	Male	Unprimed	8	6	120	1
w	oral	25OD	Male	Unprimed	8	7	192	0
w	oral	25OD	Male	Unprimed	8	8	192	0
w	oral	25OD	Male	Unprimed	8	9	192	0
w	oral	25OD	Male	Unprimed	8	10	192	0

## Sheet: Fif 4B - sy & oral bac load
flyline	sex	treatment	vial	colonies	inversedilution	dilution	cfus	avg_cfus	route
w	Female	Primed	1	4	-2	5e-05	80000	4.90309	systemic
w	Female	Primed	2	11	-3	5e-06	2200000	6.34242	systemic
w	Female	Primed	3	0	0	0.005	0	0	systemic
w	Female	Primed	4	5	-4	5e-07	10000000	7	systemic
w	Female	Primed	5	7	-3	5e-06	1400000	6.14613	systemic
w	Female	Primed	6	12	-4	5e-07	24000000	7.38021	systemic
w	Female	Primed	7	0	0	0.005	0	0	systemic
w	Female	Primed	8	22	-2	5e-05	440000	5.64345	systemic
w	Female	Unprimed	1	13	-3	5e-06	2600000	6.41497	systemic
w	Female	Unprimed	2	8	-3	5e-06	1600000	6.20412	systemic
w	Female	Unprimed	3	8	-4	5e-07	16000000	7.20412	systemic
w	Female	Unprimed	4	0	0	0.005	0	0	systemic
w	Female	Unprimed	5	0	0	0.005	0	0	systemic
w	Female	Unprimed	6	15	-3	5e-06	3000000	6.47712	systemic
w	Female	Unprimed	7	6	-4	5e-07	12000000	7.07918	systemic
w	Female	Unprimed	8	10	-3	5e-06	2000000	6.30103	systemic
w	Male	Primed	1	0	0	0.005	0	0	systemic
w	Male	Primed	2	0	0	0.005	0	0	systemic
w	Male	Primed	3	9	-1	0.0005	18000	4.25527	systemic
w	Male	Primed	4	0	0	0.005	0	0	systemic
w	Male	Primed	5	0	0	0.005	0	0	systemic
w	Male	Primed	6	0	0	0.005	0	0	systemic
w	Male	Primed	7	11	-1	0.0005	22000	4.34242	systemic
w	Male	Primed	8	0	0	0.005	0	0	systemic
w	Male	Unprimed	1	12	-3	5e-06	2400000	6.38021	systemic
w	Male	Unprimed	2	6	-2	5e-05	120000	5.07918	systemic
w	Male	Unprimed	3	9	-2	5e-05	180000	5.25527	systemic
w	Male	Unprimed	4	13	-4	5e-07	26000000	7.41497	systemic
w	Male	Unprimed	5	20	-3	5e-06	4000000	6.60206	systemic
w	Male	Unprimed	6	0	0	0.005	0	0	systemic
w	Male	Unprimed	7	0	0	0.005	0	0	systemic
w	Male	Unprimed	8	16	-4	5e-07	32000000	7.50515	systemic
w	Female	Primed	1	0	0	0.005	0	0	oral
w	Female	Primed	2	5	-2	5e-05	100000	5	oral
w	Female	Primed	3	0	0	0.005	0	0	oral
w	Female	Primed	4	3	-1	0.0005	6000	3.77815	oral
w	Female	Primed	5	5	-1	0.0005	10000	4	oral
w	Female	Primed	6	0	0	0.005	0	0	oral
w	Female	Primed	7	11	-1	0.0005	22000	4.34242	oral
w	Female	Primed	8	0	0	0.005	0	0	oral
w	Female	Unprimed	1	0	0	0.005	0	0	oral
w	Female	Unprimed	2	21	-1	0.0005	42000	4.62325	oral
w	Female	Unprimed	3	11	-1	0.0005	22000	4.34242	oral
w	Female	Unprimed	4	0	0	0.005	0	0	oral
w	Female	Unprimed	5	0	0	0.005	0	0	oral
w	Female	Unprimed	6	15	-1	0.0005	30000	4.47712	oral
w	Female	Unprimed	7	0	0	0.005	0	0	oral
w	Female	Unprimed	8	17	-2	5e-05	340000	5.53148	oral
w	Male	Primed	1	0	0	0.005	0	0	oral
w	Male	Primed	2	0	0	0.005	0	0	oral
w	Male	Primed	3	0	0	0.005	0	0	oral
w	Male	Primed	4	2	-1	0.0005	4000	3.60206	oral
w	Male	Primed	5	3	-1	0.0005	6000	3.77815	oral
w	Male	Primed	6	0	0	0.005	0	0	oral
w	Male	Primed	7	0	0	0.005	0	0	oral
w	Male	Primed	8	0	0	0.005	0	0	oral
w	Male	Unprimed	1	21	-2	5e-05	420000	5.62325	oral
w	Male	Unprimed	2	0	0	0.005	0	0	oral
w	Male	Unprimed	3	6	-2	5e-05	120000	5.07918	oral
w	Male	Unprimed	4	10	-2	5e-05	200000	5.30103	oral
w	Male	Unprimed	5	9	-1	0.0005	18000	4.25527	oral
w	Male	Unprimed	6	0	0	0.005	0	0	oral
w	Male	Unprimed	7	4	-2	5e-05	80000	4.90309	oral
w	Male	Unprimed	8	0	0	0.005	0	0	oral

## Sheet: Fig 5A - Shedding
flyline	inf_dose	sex	treatment	id	colonies	dil	dil_factor	cfus	log_cfus
w1118	OD 25	Female	Unprimed	1	16	1	0.0005	32000	4.50515
w1118	OD 25	Female	Unprimed	2	3	1	0.0005	6000	3.77815
w1118	OD 25	Female	Unprimed	3	9	0	0.005	1800	3.25527
w1118	OD 25	Female	Unprimed	4	8	0	0.005	1600	3.20412
w1118	OD 25	Female	Unprimed	5	2	0	0.005	400	2.60206
w1118	OD 25	Female	Unprimed	6	2	0	0.005	400	2.60206
w1118	OD 25	Female	Unprimed	7	0	0	0.005	0	0
w1118	OD 25	Female	Unprimed	8	24	1	0.0005	48000	4.68124
w1118	OD 25	Female	Unprimed	9	13	1	0.0005	26000	4.41497
w1118	OD 25	Female	Unprimed	10	3	1	0.0005	6000	3.77815
w1118	OD 25	Female	Unprimed	11	8	1	0.0005	16000	4.20412
w1118	OD 25	Female	Unprimed	12	6	0	0.005	1200	3.07918
w1118	OD 25	Female	Unprimed	13	4	0	0.005	800	2.90309
w1118	OD 25	Female	Unprimed	14	0	0	0.005	0	0
w1118	OD 25	Female	Unprimed	15	0	0	0.005	0	0
w1118	OD 25	Female	Primed	1	26	0	0.005	5200	3.716
w1118	OD 25	Female	Primed	2	14	1	0.0005	28000	4.44716
w1118	OD 25	Female	Primed	3	6	2	5e-05	120000	5.07918
w1118	OD 25	Female	Primed	4	4	0	0.005	800	2.90309
w1118	OD 25	Female	Primed	5	8	0	0.005	1600	3.20412
w1118	OD 25	Female	Primed	6	10	0	0.005	2000	3.30103
w1118	OD 25	Female	Primed	7	2	0	0.005	400	2.60206
w1118	OD 25	Female	Primed	8	10	0	0.005	2000	3.30103
w1118	OD 25	Female	Primed	9	0	0	0.005	0	0
w1118	OD 25	Female	Primed	10	13	0	0.005	2600	3.41497
w1118	OD 25	Female	Primed	11	52	2	5e-05	1040000	6.01703
w1118	OD 25	Female	Primed	12	10	0	0.005	2000	3.30103
w1118	OD 25	Female	Primed	13	0	0	0.005	0	0
w1118	OD 25	Female	Primed	14	0	0	0.005	0	0
w1118	OD 25	Female	Primed	15	0	0	0.005	0	0
w1118	OD 25	Male	Unprimed	1	4	1	0.0005	8000	3.90309
w1118	OD 25	Male	Unprimed	2	3	1	0.0005	6000	3.77815
w1118	OD 25	Male	Unprimed	3	83	2	5e-05	1660000	6.22011
w1118	OD 25	Male	Unprimed	4	4	1	0.0005	8000	3.90309
w1118	OD 25	Male	Unprimed	5	11	1	0.0005	22000	4.34242
w1118	OD 25	Male	Unprimed	6	9	0	0.005	1800	3.25527
w1118	OD 25	Male	Unprimed	7	3	0	0.005	600	2.77815
w1118	OD 25	Male	Unprimed	8	4	0	0.005	800	2.90309
w1118	OD 25	Male	Unprimed	9	7	1	0.0005	14000	4.14613
w1118	OD 25	Male	Unprimed	10	3	0	0.005	600	2.77815
w1118	OD 25	Male	Unprimed	11	9	1	0.0005	18000	4.25527
w1118	OD 25	Male	Unprimed	12	13	0	0.005	2600	3.41497
w1118	OD 25	Male	Unprimed	13	6	2	5e-05	120000	5.07918
w1118	OD 25	Male	Unprimed	14	6	0	0.005	1200	3.07918
w1118	OD 25	Male	Unprimed	15	0	0	0.005	0	0
w1118	OD 25	Male	Primed	1	0	0	0.005	0	0
w1118	OD 25	Male	Primed	2	0	0	0.005	0	0
w1118	OD 25	Male	Primed	3	2	0	0.005	400	2.60206
w1118	OD 25	Male	Primed	4	0	0	0.005	0	0
w1118	OD 25	Male	Primed	5	0	0	0.005	0	0
w1118	OD 25	Male	Primed	6	1	0	0.005	200	2.30103
w1118	OD 25	Male	Primed	7	0	0	0.005	0	0
w1118	OD 25	Male	Primed	8	0	0	0.005	0	0
w1118	OD 25	Male	Primed	9	0	0	0.005	0	0
w1118	OD 25	Male	Primed	10	0	0	0.005	0	0
w1118	OD 25	Male	Primed	11	15	0	0.005	3000	3.47712
w1118	OD 25	Male	Primed	12	0	0	0.005	0	0
w1118	OD 25	Male	Primed	13	1	0	0.005	200	2.30103
w1118	OD 25	Male	Primed	14	0	0	0.005	0	0
w1118	OD 25	Male	Primed	15	0	0	0.005	0	0

## Sheet: Fig 5B - Transmission
flyline	inf_dose	sex	treatment	vial	no_recepients_inf		percent_transmission	std_dev	std_err
w1118	OD 25	Female	Unprimed	1	0.8	100	80	16.3299	16.3299
w1118	OD 25	Female	Unprimed	2	0.8	100	80
w1118	OD 25	Female	Unprimed	3	0.6	100	60
w1118	OD 25	Female	Unprimed	4	0.6	100	60
w1118	OD 25	Female	Unprimed	5	0.4	100	40
w1118	OD 25	Female	Unprimed	6	0.8	100	80
w1118	OD 25	Female	Primed	1	0.6	100	60	15.0555	15.0555
w1118	OD 25	Female	Primed	2	0.6	100	60
w1118	OD 25	Female	Primed	3	0.4	100	40
w1118	OD 25	Female	Primed	4	0.6	100	60
w1118	OD 25	Female	Primed	5	0.8	100	80
w1118	OD 25	Female	Primed	6	0.8	100	80
w1118	OD 25	Male	Unprimed	1	0.6	100	60	15.0555	15.0555
w1118	OD 25	Male	Unprimed	2	0.6	100	60
w1118	OD 25	Male	Unprimed	3	0.4	100	40
w1118	OD 25	Male	Unprimed	4	0.8	100	80
w1118	OD 25	Male	Unprimed	5	0.8	100	80
w1118	OD 25	Male	Unprimed	6	0.6	100	60
w1118	OD 25	Male	Primed	1	0.4	100	40	15.0555	15.0555
w1118	OD 25	Male	Primed	2	0.2	100	20
w1118	OD 25	Male	Primed	3	0.4	100	40
w1118	OD 25	Male	Primed	4	0.6	100	60
w1118	OD 25	Male	Primed	5	0.4	100	40
w1118	OD 25	Male	Primed	6	0.2	100	20

## Sheet: Fig 6A- IMD-lines survival
flyline	block	inf	dose	sex	treatment	vial	flyno	hpi	censor
RelE20	II	ap	0.2 OD	Female	Primed	1	1	21	1
RelE20	II	ap	0.2 OD	Female	Primed	1	2	23	1
RelE20	II	ap	0.2 OD	Female	Primed	1	3	23	1
RelE20	II	ap	0.2 OD	Female	Primed	1	4	23	1
RelE20	II	ap	0.2 OD	Female	Primed	1	5	23	1
RelE20	II	ap	0.2 OD	Female	Primed	1	6	23	1
RelE20	II	ap	0.2 OD	Female	Primed	1	7	27	1
RelE20	II	ap	0.2 OD	Female	Primed	1	8	27	1
RelE20	II	ap	0.2 OD	Female	Primed	1	9	29	1
RelE20	II	ap	0.2 OD	Female	Primed	1	10	29	1
RelE20	II	ap	0.2 OD	Female	Primed	2	1	21	1
RelE20	II	ap	0.2 OD	Female	Primed	2	2	21	1
RelE20	II	ap	0.2 OD	Female	Primed	2	3	23	1
RelE20	II	ap	0.2 OD	Female	Primed	2	4	25	1
RelE20	II	ap	0.2 OD	Female	Primed	2	5	27	1
RelE20	II	ap	0.2 OD	Female	Primed	2	6	27	1
RelE20	II	ap	0.2 OD	Female	Primed	2	7	27	1
RelE20	II	ap	0.2 OD	Female	Primed	2	8	27	1
RelE20	II	ap	0.2 OD	Female	Primed	2	9	27	1
RelE20	II	ap	0.2 OD	Female	Primed	2	10	120	0
RelE20	II	ap	0.2 OD	Female	Primed	3	1	21	1
RelE20	II	ap	0.2 OD	Female	Primed	3	2	23	1
RelE20	II	ap	0.2 OD	Female	Primed	3	3	23	1
RelE20	II	ap	0.2 OD	Female	Primed	3	4	23	1
RelE20	II	ap	0.2 OD	Female	Primed	3	5	25	1
RelE20	II	ap	0.2 OD	Female	Primed	3	6	27	1
RelE20	II	ap	0.2 OD	Female	Primed	3	7	27	1
RelE20	II	ap	0.2 OD	Female	Primed	3	8	27	1
RelE20	II	ap	0.2 OD	Female	Primed	3	9	27	1
RelE20	II	ap	0.2 OD	Female	Primed	3	10	27	1
RelE20	II	ap	0.2 OD	Female	Unprimed	1	1	21	1
RelE20	II	ap	0.2 OD	Female	Unprimed	1	2	21	1
RelE20	II	ap	0.2 OD	Female	Unprimed	1	3	23	1
RelE20	II	ap	0.2 OD	Female	Unprimed	1	4	23	1
RelE20	II	ap	0.2 OD	Female	Unprimed	1	5	23	1
RelE20	II	ap	0.2 OD	Female	Unprimed	1	6	25	1
RelE20	II	ap	0.2 OD	Female	Unprimed	1	7	27	1
RelE20	II	ap	0.2 OD	Female	Unprimed	1	8	27	1
RelE20	II	ap	0.2 OD	Female	Unprimed	1	9	32	1
RelE20	II	ap	0.2 OD	Female	Unprimed	1	10	57	1
RelE20	II	ap	0.2 OD	Female	Unprimed	2	1	21	1
RelE20	II	ap	0.2 OD	Female	Unprimed	2	2	23	1
RelE20	II	ap	0.2 OD	Female	Unprimed	2	3	23	1
RelE20	II	ap	0.2 OD	Female	Unprimed	2	4	23	1
RelE20	II	ap	0.2 OD	Female	Unprimed	2	5	25	1
RelE20	II	ap	0.2 OD	Female	Unprimed	2	6	25	1
RelE20	II	ap	0.2 OD	Female	Unprimed	2	7	25	1
RelE20	II	ap	0.2 OD	Female	Unprimed	2	8	27	1
RelE20	II	ap	0.2 OD	Female	Unprimed	2	9	120	0
RelE20	II	ap	0.2 OD	Female	Unprimed	2	10	120	0
RelE20	II	ap	0.2 OD	Female	Unprimed	3	1	27	1
RelE20	II	ap	0.2 OD	Female	Unprimed	3	2	27	1
RelE20	II	ap	0.2 OD	Female	Unprimed	3	3	29	1
RelE20	II	ap	0.2 OD	Female	Unprimed	3	4	29	1
RelE20	II	ap	0.2 OD	Female	Unprimed	3	5	29	1
RelE20	II	ap	0.2 OD	Female	Unprimed	3	6	57	1
RelE20	II	ap	0.2 OD	Female	Unprimed	3	7	57	1
RelE20	II	ap	0.2 OD	Female	Unprimed	3	8	101	1
RelE20	II	ap	0.2 OD	Female	Unprimed	3	9	101	1
RelE20	II	ap	0.2 OD	Female	Unprimed	3	10	101	1
RelE20	II	ap	0.2 OD	Male	Primed	1	1	21	1
RelE20	II	ap	0.2 OD	Male	Primed	1	2	21	1
RelE20	II	ap	0.2 OD	Male	Primed	1	3	26	1
RelE20	II	ap	0.2 OD	Male	Primed	1	4	26	1
RelE20	II	ap	0.2 OD	Male	Primed	1	5	26	1
RelE20	II	ap	0.2 OD	Male	Primed	1	6	28	1
RelE20	II	ap	0.2 OD	Male	Primed	1	7	30	1
RelE20	II	ap	0.2 OD	Male	Primed	1	8	30	1
RelE20	II	ap	0.2 OD	Male	Primed	1	9	33	1
RelE20	II	ap	0.2 OD	Male	Primed	1	10	44	1
RelE20	II	ap	0.2 OD	Male	Primed	2	1	21	1
RelE20	II	ap	0.2 OD	Male	Primed	2	2	24	1
RelE20	II	ap	0.2 OD	Male	Primed	2	3	24	1
RelE20	II	ap	0.2 OD	Male	Primed	2	4	26	1
RelE20	II	ap	0.2 OD	Male	Primed	2	5	28	1
RelE20	II	ap	0.2 OD	Male	Primed	2	6	28	1
RelE20	II	ap	0.2 OD	Male	Primed	2	7	28	1
RelE20	II	ap	0.2 OD	Male	Primed	2	8	28	1
RelE20	II	ap	0.2 OD	Male	Primed	2	9	28	1
RelE20	II	ap	0.2 OD	Male	Primed	2	10	33	1
RelE20	II	ap	0.2 OD	Male	Primed	3	1	24	1
RelE20	II	ap	0.2 OD	Male	Primed	3	2	24	1
RelE20	II	ap	0.2 OD	Male	Primed	3	3	24	1
RelE20	II	ap	0.2 OD	Male	Primed	3	4	24	1
RelE20	II	ap	0.2 OD	Male	Primed	3	5	26	1
RelE20	II	ap	0.2 OD	Male	Primed	3	6	30	1
RelE20	II	ap	0.2 OD	Male	Primed	3	7	30	1
RelE20	II	ap	0.2 OD	Male	Primed	3	8	30	1
RelE20	II	ap	0.2 OD	Male	Unprimed	1	1	21	1
RelE20	II	ap	0.2 OD	Male	Unprimed	1	2	23	1
RelE20	II	ap	0.2 OD	Male	Unprimed	1	3	23	1
RelE20	II	ap	0.2 OD	Male	Unprimed	1	4	23	1
RelE20	II	ap	0.2 OD	Male	Unprimed	1	5	25	1
RelE20	II	ap	0.2 OD	Male	Unprimed	1	6	25	1
RelE20	II	ap	0.2 OD	Male	Unprimed	1	7	27	1
RelE20	II	ap	0.2 OD	Male	Unprimed	1	8	27	1
RelE20	II	ap	0.2 OD	Male	Unprimed	1	9	27	1
RelE20	II	ap	0.2 OD	Male	Unprimed	1	10	32	1
RelE20	II	ap	0.2 OD	Male	Unprimed	2	1	21	1
RelE20	II	ap	0.2 OD	Male	Unprimed	2	2	25	1
RelE20	II	ap	0.2 OD	Male	Unprimed	2	3	25	1
RelE20	II	ap	0.2 OD	Male	Unprimed	2	4	27	1
RelE20	II	ap	0.2 OD	Male	Unprimed	2	5	27	1
RelE20	II	ap	0.2 OD	Male	Unprimed	2	6	32	1
RelE20	II	ap	0.2 OD	Male	Unprimed	2	7	32	1
RelE20	II	ap	0.2 OD	Male	Unprimed	2	8	32	1
RelE20	II	ap	0.2 OD	Male	Unprimed	2	9	32	1
RelE20	II	ap	0.2 OD	Male	Unprimed	2	10	32	1
RelE20	II	ap	0.2 OD	Male	Unprimed	3	1	21	1
RelE20	II	ap	0.2 OD	Male	Unprimed	3	2	23	1
RelE20	II	ap	0.2 OD	Male	Unprimed	3	3	23	1
RelE20	II	ap	0.2 OD	Male	Unprimed	3	4	23	1
RelE20	II	ap	0.2 OD	Male	Unprimed	3	5	25	1
RelE20	II	ap	0.2 OD	Male	Unprimed	3	6	27	1
RelE20	II	ap	0.2 OD	Male	Unprimed	3	7	27	1
RelE20	II	ap	0.2 OD	Male	Unprimed	3	8	27	1
RelE20	II	ap	0.2 OD	Male	Unprimed	3	9	29	1
RelE20	II	ap	0.2 OD	Male	Unprimed	3	10	120	0
RelE20	IV	ff	0.2OD	Female	Primed	1	1	15	1
RelE20	IV	ff	0.2OD	Female	Primed	1	2	19	1
RelE20	IV	ff	0.2OD	Female	Primed	1	3	21	1
RelE20	IV	ff	0.2OD	Female	Primed	1	4	22	1
RelE20	IV	ff	0.2OD	Female	Primed	1	5	22	1
RelE20	IV	ff	0.2OD	Female	Primed	1	6	23	1
RelE20	IV	ff	0.2OD	Female	Primed	1	7	23	1
RelE20	IV	ff	0.2OD	Female	Primed	1	8	23	1
RelE20	IV	ff	0.2OD	Female	Primed	1	9	23	1
RelE20	IV	ff	0.2OD	Female	Primed	1	10	25	1
RelE20	IV	ff	0.2OD	Female	Primed	1	11	35	1
RelE20	IV	ff	0.2OD	Female	Primed	1	12	20	0
RelE20	IV	ff	0.2OD	Female	Primed	1	13	20	0
RelE20	IV	ff	0.2OD	Female	Primed	1	14	20	0
RelE20	IV	ff	0.2OD	Female	Primed	1	15	20	0
RelE20	IV	ff	0.2OD	Female	Primed	2	1	19	1
RelE20	IV	ff	0.2OD	Female	Primed	2	2	19	1
RelE20	IV	ff	0.2OD	Female	Primed	2	3	22	1
RelE20	IV	ff	0.2OD	Female	Primed	2	4	22	1
RelE20	IV	ff	0.2OD	Female	Primed	2	5	22	1
RelE20	IV	ff	0.2OD	Female	Primed	2	6	23	1
RelE20	IV	ff	0.2OD	Female	Primed	2	7	23	1
RelE20	IV	ff	0.2OD	Female	Primed	2	8	23	1
RelE20	IV	ff	0.2OD	Female	Primed	2	9	25	1
RelE20	IV	ff	0.2OD	Female	Primed	2	10	25	1
RelE20	IV	ff	0.2OD	Female	Primed	2	11	35	1
RelE20	IV	ff	0.2OD	Female	Primed	2	12	20	0
RelE20	IV	ff	0.2OD	Female	Primed	2	13	20	0
RelE20	IV	ff	0.2OD	Female	Primed	2	14	20	0
RelE20	IV	ff	0.2OD	Female	Primed	2	15	20	0
RelE20	IV	ff	0.2OD	Female	Primed	3	1	11	1
RelE20	IV	ff	0.2OD	Female	Primed	3	2	17	1
RelE20	IV	ff	0.2OD	Female	Primed	3	3	21	1
RelE20	IV	ff	0.2OD	Female	Primed	3	4	22	1
RelE20	IV	ff	0.2OD	Female	Primed	3	5	23	1
RelE20	IV	ff	0.2OD	Female	Primed	3	6	23	1
RelE20	IV	ff	0.2OD	Female	Primed	3	7	24	1
RelE20	IV	ff	0.2OD	Female	Primed	3	8	24	1
RelE20	IV	ff	0.2OD	Female	Primed	3	9	38	1
RelE20	IV	ff	0.2OD	Female	Primed	3	10	20	0
RelE20	IV	ff	0.2OD	Female	Primed	3	11	20	0
RelE20	IV	ff	0.2OD	Female	Primed	3	12	20	0
RelE20	IV	ff	0.2OD	Female	Primed	3	13	20	0
RelE20	IV	ff	0.2OD	Female	Primed	3	14	100	0
RelE20	IV	ff	0.2OD	Female	Primed	3	15	100	0
RelE20	IV	ff	0.2OD	Female	Primed	3	16	100	0
RelE20	IV	ff	0.2OD	Female	Unprimed	1	1	16	1
RelE20	IV	ff	0.2OD	Female	Unprimed	1	2	16	1
RelE20	IV	ff	0.2OD	Female	Unprimed	1	3	22	1
RelE20	IV	ff	0.2OD	Female	Unprimed	1	4	23	1
RelE20	IV	ff	0.2OD	Female	Unprimed	1	5	23	1
RelE20	IV	ff	0.2OD	Female	Unprimed	1	6	24	1
RelE20	IV	ff	0.2OD	Female	Unprimed	1	7	24	1
RelE20	IV	ff	0.2OD	Female	Unprimed	1	8	25	1
RelE20	IV	ff	0.2OD	Female	Unprimed	1	9	26	1
RelE20	IV	ff	0.2OD	Female	Unprimed	1	10	20	0
RelE20	IV	ff	0.2OD	Female	Unprimed	1	11	20	0
RelE20	IV	ff	0.2OD	Female	Unprimed	1	12	20	0
RelE20	IV	ff	0.2OD	Female	Unprimed	1	13	20	0
RelE20	IV	ff	0.2OD	Female	Unprimed	1	14	100	0
RelE20	IV	ff	0.2OD	Female	Unprimed	1	15	100	0
RelE20	IV	ff	0.2OD	Female	Unprimed	2	1	12	1
RelE20	IV	ff	0.2OD	Female	Unprimed	2	2	13	1
RelE20	IV	ff	0.2OD	Female	Unprimed	2	3	22	1
RelE20	IV	ff	0.2OD	Female	Unprimed	2	4	23	1
RelE20	IV	ff	0.2OD	Female	Unprimed	2	5	23	1
RelE20	IV	ff	0.2OD	Female	Unprimed	2	6	23	1
RelE20	IV	ff	0.2OD	Female	Unprimed	2	7	23	1
RelE20	IV	ff	0.2OD	Female	Unprimed	2	8	24	1
RelE20	IV	ff	0.2OD	Female	Unprimed	2	9	24	1
RelE20	IV	ff	0.2OD	Female	Unprimed	2	10	25	1
RelE20	IV	ff	0.2OD	Female	Unprimed	2	11	26	1
RelE20	IV	ff	0.2OD	Female	Unprimed	2	12	36	1
RelE20	IV	ff	0.2OD	Female	Unprimed	2	13	84	1
RelE20	IV	ff	0.2OD	Female	Unprimed	2	14	20	0
RelE20	IV	ff	0.2OD	Female	Unprimed	2	15	20	0
RelE20	IV	ff	0.2OD	Female	Unprimed	2	16	20	0
RelE20	IV	ff	0.2OD	Female	Unprimed	2	17	20	0
RelE20	IV	ff	0.2OD	Female	Unprimed	3	1	23	1
RelE20	IV	ff	0.2OD	Female	Unprimed	3	2	24	1
RelE20	IV	ff	0.2OD	Female	Unprimed	3	3	24	1
RelE20	IV	ff	0.2OD	Female	Unprimed	3	4	24	1
RelE20	IV	ff	0.2OD	Female	Unprimed	3	5	25	1
RelE20	IV	ff	0.2OD	Female	Unprimed	3	6	25	1
RelE20	IV	ff	0.2OD	Female	Unprimed	3	7	25	1
RelE20	IV	ff	0.2OD	Female	Unprimed	3	8	25	1
RelE20	IV	ff	0.2OD	Female	Unprimed	3	9	25	1
RelE20	IV	ff	0.2OD	Female	Unprimed	3	10	26	1
RelE20	IV	ff	0.2OD	Female	Unprimed	3	11	26	1
RelE20	IV	ff	0.2OD	Female	Unprimed	3	12	20	0
RelE20	IV	ff	0.2OD	Female	Unprimed	3	13	20	0
RelE20	IV	ff	0.2OD	Female	Unprimed	3	14	20	0
RelE20	IV	ff	0.2OD	Female	Unprimed	3	15	20	0
RelE20	IV	ff	0.2OD	Female	Unprimed	3	16	100	0
RelE20	IV	ff	0.2OD	Female	Unprimed	3	17	100	0
RelE20	IV	ff	0.2OD	Male	Primed	1	1	11	1
RelE20	IV	ff	0.2OD	Male	Primed	1	2	17	1
RelE20	IV	ff	0.2OD	Male	Primed	1	3	21	1
RelE20	IV	ff	0.2OD	Male	Primed	1	4	22	1
RelE20	IV	ff	0.2OD	Male	Primed	1	5	23	1
RelE20	IV	ff	0.2OD	Male	Primed	1	6	23	1
RelE20	IV	ff	0.2OD	Male	Primed	1	7	24	1
RelE20	IV	ff	0.2OD	Male	Primed	1	8	24	1
RelE20	IV	ff	0.2OD	Male	Primed	1	9	38	1
RelE20	IV	ff	0.2OD	Male	Primed	1	10	20	0
RelE20	IV	ff	0.2OD	Male	Primed	1	11	20	0
RelE20	IV	ff	0.2OD	Male	Primed	1	12	20	0
RelE20	IV	ff	0.2OD	Male	Primed	1	13	20	0
RelE20	IV	ff	0.2OD	Male	Primed	1	14	100	0
RelE20	IV	ff	0.2OD	Male	Primed	1	15	100	0
RelE20	IV	ff	0.2OD	Male	Primed	1	16	100	0
RelE20	IV	ff	0.2OD	Male	Primed	2	1	15	1
RelE20	IV	ff	0.2OD	Male	Primed	2	2	15	1
RelE20	IV	ff	0.2OD	Male	Primed	2	3	16	1
RelE20	IV	ff	0.2OD	Male	Primed	2	4	18	1
RelE20	IV	ff	0.2OD	Male	Primed	2	5	19	1
RelE20	IV	ff	0.2OD	Male	Primed	2	6	19	1
RelE20	IV	ff	0.2OD	Male	Primed	2	7	19	1
RelE20	IV	ff	0.2OD	Male	Primed	2	8	21	1
RelE20	IV	ff	0.2OD	Male	Primed	2	9	21	1
RelE20	IV	ff	0.2OD	Male	Primed	2	10	21	1
RelE20	IV	ff	0.2OD	Male	Primed	2	11	23	1
RelE20	IV	ff	0.2OD	Male	Primed	2	12	20	0
RelE20	IV	ff	0.2OD	Male	Primed	2	13	20	0
RelE20	IV	ff	0.2OD	Male	Primed	2	14	20	0
RelE20	IV	ff	0.2OD	Male	Primed	2	15	20	0
RelE20	IV	ff	0.2OD	Male	Primed	3	1	19	1
RelE20	IV	ff	0.2OD	Male	Primed	3	2	23	1
RelE20	IV	ff	0.2OD	Male	Primed	3	3	23	1
RelE20	IV	ff	0.2OD	Male	Primed	3	4	24	1
RelE20	IV	ff	0.2OD	Male	Primed	3	5	24	1
RelE20	IV	ff	0.2OD	Male	Primed	3	6	24	1
RelE20	IV	ff	0.2OD	Male	Primed	3	7	24	1
RelE20	IV	ff	0.2OD	Male	Primed	3	8	25	1
RelE20	IV	ff	0.2OD	Male	Primed	3	9	25	1
RelE20	IV	ff	0.2OD	Male	Primed	3	10	25	1
RelE20	IV	ff	0.2OD	Male	Primed	3	11	35	1
RelE20	IV	ff	0.2OD	Male	Primed	3	12	20	0
RelE20	IV	ff	0.2OD	Male	Primed	3	13	20	0
RelE20	IV	ff	0.2OD	Male	Primed	3	14	20	0
RelE20	IV	ff	0.2OD	Male	Primed	3	15	20	0
RelE20	IV	ff	0.2OD	Male	Unprimed	1	1	19	1
RelE20	IV	ff	0.2OD	Male	Unprimed	1	2	23	1
RelE20	IV	ff	0.2OD	Male	Unprimed	1	3	23	1
RelE20	IV	ff	0.2OD	Male	Unprimed	1	4	26	1
RelE20	IV	ff	0.2OD	Male	Unprimed	1	5	26	1
RelE20	IV	ff	0.2OD	Male	Unprimed	1	6	26	1
RelE20	IV	ff	0.2OD	Male	Unprimed	1	7	36	1
RelE20	IV	ff	0.2OD	Male	Unprimed	1	8	36	1
RelE20	IV	ff	0.2OD	Male	Unprimed	1	9	36	1
RelE20	IV	ff	0.2OD	Male	Unprimed	1	10	20	0
RelE20	IV	ff	0.2OD	Male	Unprimed	1	11	20	0
RelE20	IV	ff	0.2OD	Male	Unprimed	1	12	20	0
RelE20	IV	ff	0.2OD	Male	Unprimed	1	13	20	0
RelE20	IV	ff	0.2OD	Male	Unprimed	1	14	100	0
RelE20	IV	ff	0.2OD	Male	Unprimed	2	1	20	1
RelE20	IV	ff	0.2OD	Male	Unprimed	2	2	20	1
RelE20	IV	ff	0.2OD	Male	Unprimed	2	3	20	1
RelE20	IV	ff	0.2OD	Male	Unprimed	2	4	23	1
RelE20	IV	ff	0.2OD	Male	Unprimed	2	5	23	1
RelE20	IV	ff	0.2OD	Male	Unprimed	2	6	23	1
RelE20	IV	ff	0.2OD	Male	Unprimed	2	7	26	1
RelE20	IV	ff	0.2OD	Male	Unprimed	2	8	26	1
RelE20	IV	ff	0.2OD	Male	Unprimed	2	9	36	1
RelE20	IV	ff	0.2OD	Male	Unprimed	2	10	20	0
RelE20	IV	ff	0.2OD	Male	Unprimed	2	11	20	0
RelE20	IV	ff	0.2OD	Male	Unprimed	2	12	20	0
RelE20	IV	ff	0.2OD	Male	Unprimed	2	13	20	0
RelE20	IV	ff	0.2OD	Male	Unprimed	2	14	100	0
RelE20	IV	ff	0.2OD	Male	Unprimed	2	15	100	0
RelE20	IV	ff	0.2OD	Male	Unprimed	3	1	13	1
RelE20	IV	ff	0.2OD	Male	Unprimed	3	2	20	0
RelE20	IV	ff	0.2OD	Male	Unprimed	3	3	25	1
RelE20	IV	ff	0.2OD	Male	Unprimed	3	4	25	1
RelE20	IV	ff	0.2OD	Male	Unprimed	3	5	26	1
RelE20	IV	ff	0.2OD	Male	Unprimed	3	6	26	1
RelE20	IV	ff	0.2OD	Male	Unprimed	3	7	26	1
RelE20	IV	ff	0.2OD	Male	Unprimed	3	8	26	1
RelE20	IV	ff	0.2OD	Male	Unprimed	3	9	36	1
RelE20	IV	ff	0.2OD	Male	Unprimed	3	10	36	1
RelE20	IV	ff	0.2OD	Male	Unprimed	3	11	45	1
RelE20	IV	ff	0.2OD	Male	Unprimed	3	12	20	0
RelE20	IV	ff	0.2OD	Male	Unprimed	3	13	20	0
RelE20	IV	ff	0.2OD	Male	Unprimed	3	14	20	0
RelE20	IV	ff	0.2OD	Male	Unprimed	3	15	20	0
RelE20	IV	ff	0.2OD	Male	Unprimed	3	16	100	0
RelE20	IV	ff	0.2OD	Male	Unprimed	4	1	20	0
RelE20	IV	ff	0.2OD	Male	Unprimed	4	2	22	1
RelE20	IV	ff	0.2OD	Male	Unprimed	4	3	22	1
RelE20	IV	ff	0.2OD	Male	Unprimed	4	4	22	1
RelE20	IV	ff	0.2OD	Male	Unprimed	4	5	23	1
RelE20	IV	ff	0.2OD	Male	Unprimed	4	6	23	1
RelE20	IV	ff	0.2OD	Male	Unprimed	4	7	24	1
RelE20	IV	ff	0.2OD	Male	Unprimed	4	8	24	1
RelE20	IV	ff	0.2OD	Male	Unprimed	4	9	25	1
RelE20	IV	ff	0.2OD	Male	Unprimed	4	10	26	1
RelE20	IV	ff	0.2OD	Male	Unprimed	4	11	36	1
RelE20	IV	ff	0.2OD	Male	Unprimed	4	12	20	0
RelE20	IV	ff	0.2OD	Male	Unprimed	4	13	20	0
RelE20	IV	ff	0.2OD	Male	Unprimed	4	14	20	0
RelE20	IV	ff	0.2OD	Male	Unprimed	4	15	20	0
RelE21	II	ap	0.2 OD	Female	Primed	3	11	27	1
RelE22	II	ap	0.2 OD	Female	Primed	3	12	43	1
Spz	II	ap	0.2 OD	Female	Primed	1	1	28	1
Spz	II	ap	0.2 OD	Female	Primed	1	2	42	1
Spz	II	ap	0.2 OD	Female	Primed	1	3	44	1
Spz	II	ap	0.2 OD	Female	Primed	1	4	56	1
Spz	II	ap	0.2 OD	Female	Primed	1	5	100	1
Spz	II	ap	0.2 OD	Female	Primed	1	6	100	1
Spz	II	ap	0.2 OD	Female	Primed	1	7	100	1
Spz	II	ap	0.2 OD	Female	Primed	1	8	100	1
Spz	II	ap	0.2 OD	Female	Primed	1	9	112	1
Spz	II	ap	0.2 OD	Female	Primed	1	10	112	1
Spz	II	ap	0.2 OD	Female	Primed	2	1	31	1
Spz	II	ap	0.2 OD	Female	Primed	2	2	42	1
Spz	II	ap	0.2 OD	Female	Primed	2	3	42	1
Spz	II	ap	0.2 OD	Female	Primed	2	4	56	1
Spz	II	ap	0.2 OD	Female	Primed	2	5	100	1
Spz	II	ap	0.2 OD	Female	Primed	2	6	100	1
Spz	II	ap	0.2 OD	Female	Primed	2	7	112	1
Spz	II	ap	0.2 OD	Female	Primed	2	8	112	1
Spz	II	ap	0.2 OD	Female	Primed	2	9	112	1
Spz	II	ap	0.2 OD	Female	Primed	2	10	112	1
Spz	II	ap	0.2 OD	Female	Primed	3	1	22	1
Spz	II	ap	0.2 OD	Female	Primed	3	2	42	1
Spz	II	ap	0.2 OD	Female	Primed	3	3	44	1
Spz	II	ap	0.2 OD	Female	Primed	3	4	44	1
Spz	II	ap	0.2 OD	Female	Primed	3	5	100	1
Spz	II	ap	0.2 OD	Female	Primed	3	6	100	1
Spz	II	ap	0.2 OD	Female	Primed	3	7	100	1
Spz	II	ap	0.2 OD	Female	Primed	3	8	112	1
Spz	II	ap	0.2 OD	Female	Primed	3	9	120	0
Spz	II	ap	0.2 OD	Female	Primed	3	10	120	0
Spz	II	ap	0.2 OD	Female	Primed	4	1	28	1
Spz	II	ap	0.2 OD	Female	Primed	4	2	42	1
Spz	II	ap	0.2 OD	Female	Primed	4	3	44	1
Spz	II	ap	0.2 OD	Female	Primed	4	4	56	1
Spz	II	ap	0.2 OD	Female	Primed	4	5	100	1
Spz	II	ap	0.2 OD	Female	Primed	4	6	100	1
Spz	II	ap	0.2 OD	Female	Primed	4	7	100	1
Spz	II	ap	0.2 OD	Female	Primed	4	8	100	1
Spz	II	ap	0.2 OD	Female	Primed	4	9	112	1
Spz	II	ap	0.2 OD	Female	Primed	4	10	112	1
Spz	II	ap	0.2 OD	Female	Primed	5	1	31	1
Spz	II	ap	0.2 OD	Female	Primed	5	2	42	1
Spz	II	ap	0.2 OD	Female	Primed	5	3	42	1
Spz	II	ap	0.2 OD	Female	Primed	5	4	44	1
Spz	II	ap	0.2 OD	Female	Primed	5	5	56	1
Spz	II	ap	0.2 OD	Female	Primed	5	6	100	1
Spz	II	ap	0.2 OD	Female	Primed	5	7	100	1
Spz	II	ap	0.2 OD	Female	Primed	5	8	112	1
Spz	II	ap	0.2 OD	Female	Primed	5	9	112	1
Spz	II	ap	0.2 OD	Female	Primed	5	10	120	0
Spz	II	ap	0.2 OD	Female	Unprimed	1	1	24	1
Spz	II	ap	0.2 OD	Female	Unprimed	1	2	26	1
Spz	II	ap	0.2 OD	Female	Unprimed	1	3	26	1
Spz	II	ap	0.2 OD	Female	Unprimed	1	4	31	1
Spz	II	ap	0.2 OD	Female	Unprimed	1	5	31	1
Spz	II	ap	0.2 OD	Female	Unprimed	1	6	56	1
Spz	II	ap	0.2 OD	Female	Unprimed	1	7	56	1
Spz	II	ap	0.2 OD	Female	Unprimed	1	8	56	1
Spz	II	ap	0.2 OD	Female	Unprimed	1	9	100	1
Spz	II	ap	0.2 OD	Female	Unprimed	1	10	100	1
Spz	II	ap	0.2 OD	Female	Unprimed	2	1	24	1
Spz	II	ap	0.2 OD	Female	Unprimed	2	2	24	1
Spz	II	ap	0.2 OD	Female	Unprimed	2	3	28	1
Spz	II	ap	0.2 OD	Female	Unprimed	2	4	31	1
Spz	II	ap	0.2 OD	Female	Unprimed	2	5	56	1
Spz	II	ap	0.2 OD	Female	Unprimed	2	6	56	1
Spz	II	ap	0.2 OD	Female	Unprimed	2	7	100	1
Spz	II	ap	0.2 OD	Female	Unprimed	2	8	100	1
Spz	II	ap	0.2 OD	Female	Unprimed	2	9	100	1
Spz	II	ap	0.2 OD	Female	Unprimed	2	10	120	0
Spz	II	ap	0.2 OD	Female	Unprimed	3	1	22	1
Spz	II	ap	0.2 OD	Female	Unprimed	3	2	22	1
Spz	II	ap	0.2 OD	Female	Unprimed	3	3	26	1
Spz	II	ap	0.2 OD	Female	Unprimed	3	4	28	1
Spz	II	ap	0.2 OD	Female	Unprimed	3	5	28	1
Spz	II	ap	0.2 OD	Female	Unprimed	3	6	28	1
Spz	II	ap	0.2 OD	Female	Unprimed	3	7	56	1
Spz	II	ap	0.2 OD	Female	Unprimed	3	8	56	1
Spz	II	ap	0.2 OD	Female	Unprimed	3	9	100	1
Spz	II	ap	0.2 OD	Female	Unprimed	3	10	100	1
Spz	II	ap	0.2 OD	Female	Unprimed	4	1	24	1
Spz	II	ap	0.2 OD	Female	Unprimed	4	2	24	1
Spz	II	ap	0.2 OD	Female	Unprimed	4	3	24	1
Spz	II	ap	0.2 OD	Female	Unprimed	4	4	28	1
Spz	II	ap	0.2 OD	Female	Unprimed	4	5	28	1
Spz	II	ap	0.2 OD	Female	Unprimed	4	6	56	1
Spz	II	ap	0.2 OD	Female	Unprimed	4	7	56	1
Spz	II	ap	0.2 OD	Female	Unprimed	4	8	100	1
Spz	II	ap	0.2 OD	Female	Unprimed	4	9	112	1
Spz	II	ap	0.2 OD	Female	Unprimed	4	10	120	0
Spz	II	ap	0.2 OD	Female	Unprimed	5	1	22	1
Spz	II	ap	0.2 OD	Female	Unprimed	5	2	26	1
Spz	II	ap	0.2 OD	Female	Unprimed	5	3	26	1
Spz	II	ap	0.2 OD	Female	Unprimed	5	4	26	1
Spz	II	ap	0.2 OD	Female	Unprimed	5	5	26	1
Spz	II	ap	0.2 OD	Female	Unprimed	5	6	26	1
Spz	II	ap	0.2 OD	Female	Unprimed	5	7	28	1
Spz	II	ap	0.2 OD	Female	Unprimed	5	8	28	1
Spz	II	ap	0.2 OD	Female	Unprimed	5	9	31	1
Spz	II	ap	0.2 OD	Female	Unprimed	5	10	42	1
Spz	II	ap	0.2 OD	Female	Unprimed	6	1	22	1
Spz	II	ap	0.2 OD	Female	Unprimed	6	2	28	1
Spz	II	ap	0.2 OD	Female	Unprimed	6	3	28	1
Spz	II	ap	0.2 OD	Female	Unprimed	6	4	31	1
Spz	II	ap	0.2 OD	Female	Unprimed	6	5	31	1
Spz	II	ap	0.2 OD	Female	Unprimed	6	6	47	1
Spz	II	ap	0.2 OD	Female	Unprimed	6	7	56	1
Spz	II	ap	0.2 OD	Female	Unprimed	6	8	56	1
Spz	II	ap	0.2 OD	Female	Unprimed	6	9	100	1
Spz	II	ap	0.2 OD	Female	Unprimed	6	10	100	1
Spz	II	ap	0.2 OD	Female	Unprimed	7	1	28	1
Spz	II	ap	0.2 OD	Female	Unprimed	7	2	28	1
Spz	II	ap	0.2 OD	Female	Unprimed	7	3	56	1
Spz	II	ap	0.2 OD	Female	Unprimed	7	4	56	1
Spz	II	ap	0.2 OD	Female	Unprimed	7	5	56	1
Spz	II	ap	0.2 OD	Female	Unprimed	7	6	56	1
Spz	II	ap	0.2 OD	Female	Unprimed	7	7	100	1
Spz	II	ap	0.2 OD	Female	Unprimed	7	8	100	1
Spz	II	ap	0.2 OD	Female	Unprimed	7	9	100	1
Spz	II	ap	0.2 OD	Female	Unprimed	7	10	120	0
Spz	II	ap	0.2 OD	Male	Primed	1	1	31	1
Spz	II	ap	0.2 OD	Male	Primed	1	2	100	1
Spz	II	ap	0.2 OD	Male	Primed	1	3	100	1
Spz	II	ap	0.2 OD	Male	Primed	1	4	100	1
Spz	II	ap	0.2 OD	Male	Primed	1	5	112	1
Spz	II	ap	0.2 OD	Male	Primed	1	6	112	1
Spz	II	ap	0.2 OD	Male	Primed	1	7	112	1
Spz	II	ap	0.2 OD	Male	Primed	1	8	112	1
Spz	II	ap	0.2 OD	Male	Primed	1	9	112	1
Spz	II	ap	0.2 OD	Male	Primed	1	10	112	1
Spz	II	ap	0.2 OD	Male	Primed	2	1	31	1
Spz	II	ap	0.2 OD	Male	Primed	2	2	42	1
Spz	II	ap	0.2 OD	Male	Primed	2	3	44	1
Spz	II	ap	0.2 OD	Male	Primed	2	4	56	1
Spz	II	ap	0.2 OD	Male	Primed	2	5	100	1
Spz	II	ap	0.2 OD	Male	Primed	2	6	100	1
Spz	II	ap	0.2 OD	Male	Primed	2	7	100	1
Spz	II	ap	0.2 OD	Male	Primed	2	8	112	1
Spz	II	ap	0.2 OD	Male	Primed	2	9	112	1
Spz	II	ap	0.2 OD	Male	Primed	2	10	120	0
Spz	II	ap	0.2 OD	Male	Primed	3	1	22	1
Spz	II	ap	0.2 OD	Male	Primed	3	2	42	1
Spz	II	ap	0.2 OD	Male	Primed	3	3	44	1
Spz	II	ap	0.2 OD	Male	Primed	3	4	44	1
Spz	II	ap	0.2 OD	Male	Primed	3	5	100	1
Spz	II	ap	0.2 OD	Male	Primed	3	6	100	1
Spz	II	ap	0.2 OD	Male	Primed	3	7	100	1
Spz	II	ap	0.2 OD	Male	Primed	3	8	100	1
Spz	II	ap	0.2 OD	Male	Primed	3	9	112	1
Spz	II	ap	0.2 OD	Male	Primed	3	10	112	1
Spz	II	ap	0.2 OD	Male	Primed	4	1	26	1
Spz	II	ap	0.2 OD	Male	Primed	4	2	28	1
Spz	II	ap	0.2 OD	Male	Primed	4	3	56	1
Spz	II	ap	0.2 OD	Male	Primed	4	4	100	1
Spz	II	ap	0.2 OD	Male	Primed	4	5	100	1
Spz	II	ap	0.2 OD	Male	Primed	4	6	100	1
Spz	II	ap	0.2 OD	Male	Primed	4	7	112	1
Spz	II	ap	0.2 OD	Male	Primed	4	8	112	1
Spz	II	ap	0.2 OD	Male	Primed	4	9	112	1
Spz	II	ap	0.2 OD	Male	Primed	4	10	112	1
Spz	II	ap	0.2 OD	Male	Unprimed	1	1	22	1
Spz	II	ap	0.2 OD	Male	Unprimed	1	2	26	1
Spz	II	ap	0.2 OD	Male	Unprimed	1	3	28	1
Spz	II	ap	0.2 OD	Male	Unprimed	1	4	28	1
Spz	II	ap	0.2 OD	Male	Unprimed	1	5	56	1
Spz	II	ap	0.2 OD	Male	Unprimed	1	6	56	1
Spz	II	ap	0.2 OD	Male	Unprimed	1	7	100	1
Spz	II	ap	0.2 OD	Male	Unprimed	1	8	112	1
Spz	II	ap	0.2 OD	Male	Unprimed	1	9	112	1
Spz	II	ap	0.2 OD	Male	Unprimed	1	10	112	1
Spz	II	ap	0.2 OD	Male	Unprimed	2	1	22	1
Spz	II	ap	0.2 OD	Male	Unprimed	2	2	22	1
Spz	II	ap	0.2 OD	Male	Unprimed	2	3	22	1
Spz	II	ap	0.2 OD	Male	Unprimed	2	4	22	1
Spz	II	ap	0.2 OD	Male	Unprimed	2	5	22	1
Spz	II	ap	0.2 OD	Male	Unprimed	2	6	28	1
Spz	II	ap	0.2 OD	Male	Unprimed	2	7	56	1
Spz	II	ap	0.2 OD	Male	Unprimed	2	8	56	1
Spz	II	ap	0.2 OD	Male	Unprimed	2	9	112	1
Spz	II	ap	0.2 OD	Male	Unprimed	2	10	120	0
Spz	II	ap	0.2 OD	Male	Unprimed	3	1	22	1
Spz	II	ap	0.2 OD	Male	Unprimed	3	2	22	1
Spz	II	ap	0.2 OD	Male	Unprimed	3	3	24	1
Spz	II	ap	0.2 OD	Male	Unprimed	3	4	26	1
Spz	II	ap	0.2 OD	Male	Unprimed	3	5	28	1
Spz	II	ap	0.2 OD	Male	Unprimed	3	6	56	1
Spz	II	ap	0.2 OD	Male	Unprimed	3	7	56	1
Spz	II	ap	0.2 OD	Male	Unprimed	3	8	112	1
Spz	II	ap	0.2 OD	Male	Unprimed	3	9	112	1
Spz	II	ap	0.2 OD	Male	Unprimed	3	10	112	1
Spz	II	ap	0.2 OD	Male	Unprimed	4	1	22	1
Spz	II	ap	0.2 OD	Male	Unprimed	4	2	24	1
Spz	II	ap	0.2 OD	Male	Unprimed	4	3	28	1
Spz	II	ap	0.2 OD	Male	Unprimed	4	4	28	1
Spz	II	ap	0.2 OD	Male	Unprimed	4	5	28	1
Spz	II	ap	0.2 OD	Male	Unprimed	4	6	31	1
Spz	II	ap	0.2 OD	Male	Unprimed	4	7	47	1
Spz	II	ap	0.2 OD	Male	Unprimed	4	8	56	1
Spz	II	ap	0.2 OD	Male	Unprimed	4	9	120	0
Spz	II	ap	0.2 OD	Male	Unprimed	4	10	120	0
Spz	II	ap	0.2 OD	Male	Unprimed	5	1	26	1
Spz	II	ap	0.2 OD	Male	Unprimed	5	2	28	1
Spz	II	ap	0.2 OD	Male	Unprimed	5	3	28	1
Spz	II	ap	0.2 OD	Male	Unprimed	5	4	56	1
Spz	II	ap	0.2 OD	Male	Unprimed	5	5	56	1
Spz	II	ap	0.2 OD	Male	Unprimed	5	6	100	1
Spz	II	ap	0.2 OD	Male	Unprimed	5	7	100	1
Spz	II	ap	0.2 OD	Male	Unprimed	5	8	112	1
Spz	II	ap	0.2 OD	Male	Unprimed	5	9	112	1
Spz	II	ap	0.2 OD	Male	Unprimed	5	10	112	1
Spz	II	ap	0.2 OD	Male	Unprimed	6	1	22	1
Spz	II	ap	0.2 OD	Male	Unprimed	6	2	22	1
Spz	II	ap	0.2 OD	Male	Unprimed	6	3	28	1
Spz	II	ap	0.2 OD	Male	Unprimed	6	4	28	1
Spz	II	ap	0.2 OD	Male	Unprimed	6	5	56	1
Spz	II	ap	0.2 OD	Male	Unprimed	6	6	56	1
Spz	II	ap	0.2 OD	Male	Unprimed	6	7	56	1
Spz	II	ap	0.2 OD	Male	Unprimed	6	8	56	1
Spz	II	ap	0.2 OD	Male	Unprimed	6	9	112	1
Spz	II	ap	0.2 OD	Male	Unprimed	6	10	112	1
Spz	IV	ap	0.2OD	Female	Primed	1	1	18	1
Spz	IV	ap	0.2OD	Female	Primed	1	2	21	1
Spz	IV	ap	0.2OD	Female	Primed	1	3	21	1
Spz	IV	ap	0.2OD	Female	Primed	1	4	24	1
Spz	IV	ap	0.2OD	Female	Primed	1	5	25	1
Spz	IV	ap	0.2OD	Female	Primed	1	6	25	1
Spz	IV	ap	0.2OD	Female	Primed	1	7	26	1
Spz	IV	ap	0.2OD	Female	Primed	1	8	37	1
Spz	IV	ap	0.2OD	Female	Primed	1	9	37	1
Spz	IV	ap	0.2OD	Female	Primed	1	10	100	0
Spz	IV	ap	0.2OD	Female	Primed	2	1	24	1
Spz	IV	ap	0.2OD	Female	Primed	2	2	40	1
Spz	IV	ap	0.2OD	Female	Primed	2	3	92	1
Spz	IV	ap	0.2OD	Female	Primed	2	4	92	1
Spz	IV	ap	0.2OD	Female	Primed	2	5	92	1
Spz	IV	ap	0.2OD	Female	Primed	2	6	92	1
Spz	IV	ap	0.2OD	Female	Primed	2	7	92	1
Spz	IV	ap	0.2OD	Female	Primed	2	8	92	1
Spz	IV	ap	0.2OD	Female	Primed	2	9	92	1
Spz	IV	ap	0.2OD	Female	Primed	2	10	100	0
Spz	IV	ap	0.2OD	Female	Primed	3	1	21	1
Spz	IV	ap	0.2OD	Female	Primed	3	2	24	1
Spz	IV	ap	0.2OD	Female	Primed	3	3	25	1
Spz	IV	ap	0.2OD	Female	Primed	3	4	26	1
Spz	IV	ap	0.2OD	Female	Primed	3	5	27	1
Spz	IV	ap	0.2OD	Female	Primed	3	6	27	1
Spz	IV	ap	0.2OD	Female	Primed	3	7	92	1
Spz	IV	ap	0.2OD	Female	Primed	3	8	100	0
Spz	IV	ap	0.2OD	Female	Primed	3	9	100	0
Spz	IV	ap	0.2OD	Female	Primed	3	10	100	0
Spz	IV	ap	0.2OD	Female	Unprimed	1	1	18	1
Spz	IV	ap	0.2OD	Female	Unprimed	1	2	19	1
Spz	IV	ap	0.2OD	Female	Unprimed	1	3	21	1
Spz	IV	ap	0.2OD	Female	Unprimed	1	4	21	1
Spz	IV	ap	0.2OD	Female	Unprimed	1	5	21	1
Spz	IV	ap	0.2OD	Female	Unprimed	1	6	21	1
Spz	IV	ap	0.2OD	Female	Unprimed	1	7	23	1
Spz	IV	ap	0.2OD	Female	Unprimed	1	8	23	1
Spz	IV	ap	0.2OD	Female	Unprimed	1	9	23	1
Spz	IV	ap	0.2OD	Female	Unprimed	1	10	24	1
Spz	IV	ap	0.2OD	Female	Unprimed	1	11	24	1
Spz	IV	ap	0.2OD	Female	Unprimed	1	12	25	1
Spz	IV	ap	0.2OD	Female	Unprimed	1	13	25	1
Spz	IV	ap	0.2OD	Female	Unprimed	1	14	25	1
Spz	IV	ap	0.2OD	Female	Unprimed	2	1	21	1
Spz	IV	ap	0.2OD	Female	Unprimed	2	2	21	1
Spz	IV	ap	0.2OD	Female	Unprimed	2	3	21	1
Spz	IV	ap	0.2OD	Female	Unprimed	2	4	21	1
Spz	IV	ap	0.2OD	Female	Unprimed	2	5	23	1
Spz	IV	ap	0.2OD	Female	Unprimed	2	6	23	1
Spz	IV	ap	0.2OD	Female	Unprimed	2	7	23	1
Spz	IV	ap	0.2OD	Female	Unprimed	2	8	24	1
Spz	IV	ap	0.2OD	Female	Unprimed	2	9	25	1
Spz	IV	ap	0.2OD	Female	Unprimed	2	10	26	1
Spz	IV	ap	0.2OD	Female	Unprimed	2	11	27	1
Spz	IV	ap	0.2OD	Female	Unprimed	2	12	65	1
Spz	IV	ap	0.2OD	Female	Unprimed	2	13	85	1
Spz	IV	ap	0.2OD	Female	Unprimed	2	14	100	0
Spz	IV	ap	0.2OD	Female	Unprimed	2	15	100	0
Spz	IV	ap	0.2OD	Female	Unprimed	3	1	21	1
Spz	IV	ap	0.2OD	Female	Unprimed	3	2	21	1
Spz	IV	ap	0.2OD	Female	Unprimed	3	3	21	1
Spz	IV	ap	0.2OD	Female	Unprimed	3	4	21	1
Spz	IV	ap	0.2OD	Female	Unprimed	3	5	23	1
Spz	IV	ap	0.2OD	Female	Unprimed	3	6	23	1
Spz	IV	ap	0.2OD	Female	Unprimed	3	7	23	1
Spz	IV	ap	0.2OD	Female	Unprimed	3	8	24	1
Spz	IV	ap	0.2OD	Female	Unprimed	3	9	25	1
Spz	IV	ap	0.2OD	Female	Unprimed	3	10	26	1
Spz	IV	ap	0.2OD	Female	Unprimed	3	11	27	1
Spz	IV	ap	0.2OD	Female	Unprimed	3	12	65	1
Spz	IV	ap	0.2OD	Female	Unprimed	3	13	85	1
Spz	IV	ap	0.2OD	Female	Unprimed	3	14	100	0
Spz	IV	ap	0.2OD	Female	Unprimed	3	15	100	0
Spz	IV	ap	0.2OD	Male	Primed	1	1	26	1
Spz	IV	ap	0.2OD	Male	Primed	1	2	27	1
Spz	IV	ap	0.2OD	Male	Primed	1	3	27	1
Spz	IV	ap	0.2OD	Male	Primed	1	4	50	1
Spz	IV	ap	0.2OD	Male	Primed	1	5	100	0
Spz	IV	ap	0.2OD	Male	Primed	1	6	100	0
Spz	IV	ap	0.2OD	Male	Primed	1	7	100	0
Spz	IV	ap	0.2OD	Male	Primed	1	8	100	0
Spz	IV	ap	0.2OD	Male	Primed	1	9	100	0
Spz	IV	ap	0.2OD	Male	Primed	1	10	100	0
Spz	IV	ap	0.2OD	Male	Primed	1	11	100	0
Spz	IV	ap	0.2OD	Male	Primed	2	1	21	1
Spz	IV	ap	0.2OD	Male	Primed	2	2	24	1
Spz	IV	ap	0.2OD	Male	Primed	2	3	25	1
Spz	IV	ap	0.2OD	Male	Primed	2	4	26	1
Spz	IV	ap	0.2OD	Male	Primed	2	5	27	1
Spz	IV	ap	0.2OD	Male	Primed	2	6	27	1
Spz	IV	ap	0.2OD	Male	Primed	2	7	100	0
Spz	IV	ap	0.2OD	Male	Primed	2	8	100	0
Spz	IV	ap	0.2OD	Male	Primed	2	9	100	0
Spz	IV	ap	0.2OD	Male	Primed	2	10	100	0
Spz	IV	ap	0.2OD	Male	Primed	2	11	100	0
Spz	IV	ap	0.2OD	Male	Primed	3	1	26	1
Spz	IV	ap	0.2OD	Male	Primed	3	2	26	1
Spz	IV	ap	0.2OD	Male	Primed	3	3	65	1
Spz	IV	ap	0.2OD	Male	Primed	3	4	100	0
Spz	IV	ap	0.2OD	Male	Primed	3	5	100	0
Spz	IV	ap	0.2OD	Male	Primed	3	6	100	0
Spz	IV	ap	0.2OD	Male	Primed	3	7	100	0
Spz	IV	ap	0.2OD	Male	Primed	3	8	100	0
Spz	IV	ap	0.2OD	Male	Primed	3	9	100	0
Spz	IV	ap	0.2OD	Male	Primed	3	10	100	0
Spz	IV	ap	0.2OD	Male	Primed	3	11	100	0
Spz	IV	ap	0.2OD	Male	Primed	4	1	25	1
Spz	IV	ap	0.2OD	Male	Primed	4	2	26	1
Spz	IV	ap	0.2OD	Male	Primed	4	3	27	1
Spz	IV	ap	0.2OD	Male	Primed	4	4	27	1
Spz	IV	ap	0.2OD	Male	Primed	4	5	27	1
Spz	IV	ap	0.2OD	Male	Primed	4	6	27	1
Spz	IV	ap	0.2OD	Male	Primed	4	7	92	1
Spz	IV	ap	0.2OD	Male	Primed	4	8	100	0
Spz	IV	ap	0.2OD	Male	Primed	4	9	100	0
Spz	IV	ap	0.2OD	Male	Primed	4	10	100	0
Spz	IV	ap	0.2OD	Male	Primed	4	11	100	0
Spz	IV	ap	0.2OD	Male	Unprimed	1	1	21	1
Spz	IV	ap	0.2OD	Male	Unprimed	1	2	21	1
Spz	IV	ap	0.2OD	Male	Unprimed	1	3	24	1
Spz	IV	ap	0.2OD	Male	Unprimed	1	4	24	1
Spz	IV	ap	0.2OD	Male	Unprimed	1	5	27	1
Spz	IV	ap	0.2OD	Male	Unprimed	1	6	27	1
Spz	IV	ap	0.2OD	Male	Unprimed	1	7	37	1
Spz	IV	ap	0.2OD	Male	Unprimed	1	8	39	1
Spz	IV	ap	0.2OD	Male	Unprimed	1	9	49	1
Spz	IV	ap	0.2OD	Male	Unprimed	1	10	100	0
Spz	IV	ap	0.2OD	Male	Unprimed	1	11	100	0
Spz	IV	ap	0.2OD	Male	Unprimed	1	12	100	0
Spz	IV	ap	0.2OD	Male	Unprimed	1	13	100	0
Spz	IV	ap	0.2OD	Male	Unprimed	1	14	100	0
Spz	IV	ap	0.2OD	Male	Unprimed	2	1	21	1
Spz	IV	ap	0.2OD	Male	Unprimed	2	2	23	1
Spz	IV	ap	0.2OD	Male	Unprimed	2	3	24	1
Spz	IV	ap	0.2OD	Male	Unprimed	2	4	25	1
Spz	IV	ap	0.2OD	Male	Unprimed	2	5	26	1
Spz	IV	ap	0.2OD	Male	Unprimed	2	6	27	1
Spz	IV	ap	0.2OD	Male	Unprimed	2	7	27	1
Spz	IV	ap	0.2OD	Male	Unprimed	2	8	37	1
Spz	IV	ap	0.2OD	Male	Unprimed	2	9	39	1
Spz	IV	ap	0.2OD	Male	Unprimed	2	10	100	0
Spz	IV	ap	0.2OD	Male	Unprimed	2	11	100	0
Spz	IV	ap	0.2OD	Male	Unprimed	2	12	100	0
Spz	IV	ap	0.2OD	Male	Unprimed	2	13	100	0
Spz	IV	ap	0.2OD	Male	Unprimed	2	14	100	0
Spz	IV	ap	0.2OD	Male	Unprimed	2	15	100	0
Spz	IV	ap	0.2OD	Male	Unprimed	3	1	14	1
Spz	IV	ap	0.2OD	Male	Unprimed	3	2	18	1
Spz	IV	ap	0.2OD	Male	Unprimed	3	3	21	1
Spz	IV	ap	0.2OD	Male	Unprimed	3	4	23	1
Spz	IV	ap	0.2OD	Male	Unprimed	3	5	24	1
Spz	IV	ap	0.2OD	Male	Unprimed	3	6	24	1
Spz	IV	ap	0.2OD	Male	Unprimed	3	7	24	1
Spz	IV	ap	0.2OD	Male	Unprimed	3	8	24	1
Spz	IV	ap	0.2OD	Male	Unprimed	3	9	25	1
Spz	IV	ap	0.2OD	Male	Unprimed	3	10	25	1
Spz	IV	ap	0.2OD	Male	Unprimed	3	11	26	1
Spz	IV	ap	0.2OD	Male	Unprimed	3	12	26	1
Spz	IV	ap	0.2OD	Male	Unprimed	3	13	27	1
Spz	IV	ap	0.2OD	Male	Unprimed	3	14	100	0
Spz	IV	ap	0.2OD	Male	Unprimed	3	15	100	0
Spz	IV	ap	0.2OD	Male	Unprimed	3	16	100	0
Spz	IV	ap	0.2OD	Male	Unprimed	3	17	100	0
Spz	IV	ap	0.2OD	Male	Unprimed	4	1	23	1
Spz	IV	ap	0.2OD	Male	Unprimed	4	2	23	1
Spz	IV	ap	0.2OD	Male	Unprimed	4	3	24	1
Spz	IV	ap	0.2OD	Male	Unprimed	4	4	24	1
Spz	IV	ap	0.2OD	Male	Unprimed	4	5	26	1
Spz	IV	ap	0.2OD	Male	Unprimed	4	6	26	1
Spz	IV	ap	0.2OD	Male	Unprimed	4	7	26	1
Spz	IV	ap	0.2OD	Male	Unprimed	4	8	85	1
Spz	IV	ap	0.2OD	Male	Unprimed	4	9	100	0
Spz	IV	ap	0.2OD	Male	Unprimed	4	10	100	0
Spz	IV	ap	0.2OD	Male	Unprimed	4	11	100	0
Spz	IV	ap	0.2OD	Male	Unprimed	4	12	100	0
Spz	IV	ap	0.2OD	Male	Unprimed	5	1	20	0
Spz	IV	ap	0.2OD	Male	Unprimed	5	2	24	1
Spz	IV	ap	0.2OD	Male	Unprimed	5	3	26	1
Spz	IV	ap	0.2OD	Male	Unprimed	5	4	26	1
Spz	IV	ap	0.2OD	Male	Unprimed	5	5	27	1
Spz	IV	ap	0.2OD	Male	Unprimed	5	6	27	1
Spz	IV	ap	0.2OD	Male	Unprimed	5	7	100	0
Spz	IV	ap	0.2OD	Male	Unprimed	5	8	100	0
Spz	IV	ap	0.2OD	Male	Unprimed	5	9	100	0
Spz	IV	ap	0.2OD	Male	Unprimed	5	10	100	0
ISO-w1118	II	ap	0.2 OD	Female	Primed	1	1	28	1
ISO-w1118	II	ap	0.2 OD	Female	Primed	1	2	31	1
ISO-w1118	II	ap	0.2 OD	Female	Primed	1	3	42	1
ISO-w1118	II	ap	0.2 OD	Female	Primed	1	4	42	1
ISO-w1118	II	ap	0.2 OD	Female	Primed	1	5	44	1
ISO-w1118	II	ap	0.2 OD	Female	Primed	1	6	44	1
ISO-w1118	II	ap	0.2 OD	Female	Primed	1	7	44	1
ISO-w1118	II	ap	0.2 OD	Female	Primed	1	8	44	1
ISO-w1118	II	ap	0.2 OD	Female	Primed	1	9	100	1
ISO-w1118	II	ap	0.2 OD	Female	Primed	1	10	120	0
ISO-w1118	II	ap	0.2 OD	Female	Primed	1	11	120	0
ISO-w1118	II	ap	0.2 OD	Female	Primed	1	12	120	0
ISO-w1118	II	ap	0.2 OD	Female	Primed	1	13	120	0
ISO-w1118	II	ap	0.2 OD	Female	Primed	1	14	120	0
ISO-w1118	II	ap	0.2 OD	Female	Primed	2	1	24	1
ISO-w1118	II	ap	0.2 OD	Female	Primed	2	2	28	1
ISO-w1118	II	ap	0.2 OD	Female	Primed	2	3	44	1
ISO-w1118	II	ap	0.2 OD	Female	Primed	2	4	44	1
ISO-w1118	II	ap	0.2 OD	Female	Primed	2	5	56	1
ISO-w1118	II	ap	0.2 OD	Female	Primed	2	6	100	1
ISO-w1118	II	ap	0.2 OD	Female	Primed	2	7	112	1
ISO-w1118	II	ap	0.2 OD	Female	Primed	2	8	120	0
ISO-w1118	II	ap	0.2 OD	Female	Primed	2	9	120	0
ISO-w1118	II	ap	0.2 OD	Female	Primed	2	10	120	0
ISO-w1118	II	ap	0.2 OD	Female	Primed	2	11	120	0
ISO-w1118	II	ap	0.2 OD	Female	Primed	2	12	120	0
ISO-w1118	II	ap	0.2 OD	Female	Primed	2	13	120	0
ISO-w1118	II	ap	0.2 OD	Female	Primed	2	14	120	0
ISO-w1118	II	ap	0.2 OD	Female	Primed	3	1	24	1
ISO-w1118	II	ap	0.2 OD	Female	Primed	3	2	28	1
ISO-w1118	II	ap	0.2 OD	Female	Primed	3	3	44	1
ISO-w1118	II	ap	0.2 OD	Female	Primed	3	4	44	1
ISO-w1118	II	ap	0.2 OD	Female	Primed	3	5	100	1
ISO-w1118	II	ap	0.2 OD	Female	Primed	3	6	100	1
ISO-w1118	II	ap	0.2 OD	Female	Primed	3	7	100	1
ISO-w1118	II	ap	0.2 OD	Female	Primed	3	8	112	1
ISO-w1118	II	ap	0.2 OD	Female	Primed	3	9	120	0
ISO-w1118	II	ap	0.2 OD	Female	Primed	3	10	120	0
ISO-w1118	II	ap	0.2 OD	Female	Primed	3	11	120	0
ISO-w1118	II	ap	0.2 OD	Female	Primed	3	12	120	0
ISO-w1118	II	ap	0.2 OD	Female	Primed	3	13	120	0
ISO-w1118	II	ap	0.2 OD	Female	Primed	3	14	120	0
ISO-w1118	II	ap	0.2 OD	Female	Primed	4	1	26	1
ISO-w1118	II	ap	0.2 OD	Female	Primed	4	2	42	1
ISO-w1118	II	ap	0.2 OD	Female	Primed	4	3	44	1
ISO-w1118	II	ap	0.2 OD	Female	Primed	4	4	44	1
ISO-w1118	II	ap	0.2 OD	Female	Primed	4	5	56	1
ISO-w1118	II	ap	0.2 OD	Female	Primed	4	6	100	1
ISO-w1118	II	ap	0.2 OD	Female	Primed	4	7	100	1
ISO-w1118	II	ap	0.2 OD	Female	Primed	4	8	112	1
ISO-w1118	II	ap	0.2 OD	Female	Primed	4	9	120	0
ISO-w1118	II	ap	0.2 OD	Female	Primed	4	10	120	0
ISO-w1118	II	ap	0.2 OD	Female	Primed	4	11	120	0
ISO-w1118	II	ap	0.2 OD	Female	Primed	4	12	120	0
ISO-w1118	II	ap	0.2 OD	Female	Primed	4	13	120	0
ISO-w1118	II	ap	0.2 OD	Female	Primed	4	14	120	0
ISO-w1118	II	ap	0.2 OD	Female	Unprimed	1	1	24	1
ISO-w1118	II	ap	0.2 OD	Female	Unprimed	1	2	24	1
ISO-w1118	II	ap	0.2 OD	Female	Unprimed	1	3	26	1
ISO-w1118	II	ap	0.2 OD	Female	Unprimed	1	4	28	1
ISO-w1118	II	ap	0.2 OD	Female	Unprimed	1	5	28	1
ISO-w1118	II	ap	0.2 OD	Female	Unprimed	1	6	31	1
ISO-w1118	II	ap	0.2 OD	Female	Unprimed	1	7	3	1
ISO-w1118	II	ap	0.2 OD	Female	Unprimed	1	8	42	1
ISO-w1118	II	ap	0.2 OD	Female	Unprimed	1	9	56	1
ISO-w1118	II	ap	0.2 OD	Female	Unprimed	1	10	112	1
ISO-w1118	II	ap	0.2 OD	Female	Unprimed	1	11	112	1
ISO-w1118	II	ap	0.2 OD	Female	Unprimed	1	12	120	0
ISO-w1118	II	ap	0.2 OD	Female	Unprimed	2	1	22	1
ISO-w1118	II	ap	0.2 OD	Female	Unprimed	2	2	22	1
ISO-w1118	II	ap	0.2 OD	Female	Unprimed	2	3	24	1
ISO-w1118	II	ap	0.2 OD	Female	Unprimed	2	4	24	1
ISO-w1118	II	ap	0.2 OD	Female	Unprimed	2	5	28	1
ISO-w1118	II	ap	0.2 OD	Female	Unprimed	2	6	38	1
ISO-w1118	II	ap	0.2 OD	Female	Unprimed	2	7	28	1
ISO-w1118	II	ap	0.2 OD	Female	Unprimed	2	8	31	1
ISO-w1118	II	ap	0.2 OD	Female	Unprimed	2	9	44	1
ISO-w1118	II	ap	0.2 OD	Female	Unprimed	2	10	56	1
ISO-w1118	II	ap	0.2 OD	Female	Unprimed	2	11	113	1
ISO-w1118	II	ap	0.2 OD	Female	Unprimed	2	12	113	1
ISO-w1118	II	ap	0.2 OD	Female	Unprimed	2	13	113	1
ISO-w1118	II	ap	0.2 OD	Female	Unprimed	2	14	120	0
ISO-w1118	II	ap	0.2 OD	Female	Unprimed	3	1	22	1
ISO-w1118	II	ap	0.2 OD	Female	Unprimed	3	2	22	1
ISO-w1118	II	ap	0.2 OD	Female	Unprimed	3	3	22	1
ISO-w1118	II	ap	0.2 OD	Female	Unprimed	3	4	26	1
ISO-w1118	II	ap	0.2 OD	Female	Unprimed	3	5	26	1
ISO-w1118	II	ap	0.2 OD	Female	Unprimed	3	6	28	1
ISO-w1118	II	ap	0.2 OD	Female	Unprimed	3	7	31	1
ISO-w1118	II	ap	0.2 OD	Female	Unprimed	3	8	31	1
ISO-w1118	II	ap	0.2 OD	Female	Unprimed	3	9	56	1
ISO-w1118	II	ap	0.2 OD	Female	Unprimed	3	10	112	1
ISO-w1118	II	ap	0.2 OD	Female	Unprimed	3	11	112	1
ISO-w1118	II	ap	0.2 OD	Female	Unprimed	3	12	112	1
ISO-w1118	II	ap	0.2 OD	Female	Unprimed	3	13	112	1
ISO-w1118	II	ap	0.2 OD	Female	Unprimed	4	1	24	1
ISO-w1118	II	ap	0.2 OD	Female	Unprimed	4	2	26	1
ISO-w1118	II	ap	0.2 OD	Female	Unprimed	4	3	56	1
ISO-w1118	II	ap	0.2 OD	Female	Unprimed	4	4	56	1
ISO-w1118	II	ap	0.2 OD	Female	Unprimed	4	5	56	1
ISO-w1118	II	ap	0.2 OD	Female	Unprimed	4	6	56	1
ISO-w1118	II	ap	0.2 OD	Female	Unprimed	4	7	100	1
ISO-w1118	II	ap	0.2 OD	Female	Unprimed	4	8	112	1
ISO-w1118	II	ap	0.2 OD	Female	Unprimed	4	9	112	1
ISO-w1118	II	ap	0.2 OD	Female	Unprimed	4	10	112	1
ISO-w1118	II	ap	0.2 OD	Female	Unprimed	4	11	120	0
ISO-w1118	II	ap	0.2 OD	Female	Unprimed	4	12	120	0
ISO-w1118	II	ap	0.2 OD	Female	Unprimed	5	1	28	1
ISO-w1118	II	ap	0.2 OD	Female	Unprimed	5	2	28	1
ISO-w1118	II	ap	0.2 OD	Female	Unprimed	5	3	56	1
ISO-w1118	II	ap	0.2 OD	Female	Unprimed	5	4	56	1
ISO-w1118	II	ap	0.2 OD	Female	Unprimed	5	5	56	1
ISO-w1118	II	ap	0.2 OD	Female	Unprimed	5	6	56	1
ISO-w1118	II	ap	0.2 OD	Female	Unprimed	5	7	56	1
ISO-w1118	II	ap	0.2 OD	Female	Unprimed	5	8	100	1
ISO-w1118	II	ap	0.2 OD	Female	Unprimed	5	9	120	0
ISO-w1118	II	ap	0.2 OD	Female	Unprimed	5	10	120	0
ISO-w1118	II	ap	0.2 OD	Male	Primed	1	1	26	1
ISO-w1118	II	ap	0.2 OD	Male	Primed	1	2	42	1
ISO-w1118	II	ap	0.2 OD	Male	Primed	1	3	44	1
ISO-w1118	II	ap	0.2 OD	Male	Primed	1	4	44	1
ISO-w1118	II	ap	0.2 OD	Male	Primed	1	5	56	1
ISO-w1118	II	ap	0.2 OD	Male	Primed	1	6	112	1
ISO-w1118	II	ap	0.2 OD	Male	Primed	1	7	120	0
ISO-w1118	II	ap	0.2 OD	Male	Primed	1	8	120	0
ISO-w1118	II	ap	0.2 OD	Male	Primed	1	9	120	0
ISO-w1118	II	ap	0.2 OD	Male	Primed	1	10	120	0
ISO-w1118	II	ap	0.2 OD	Male	Primed	1	11	120	0
ISO-w1118	II	ap	0.2 OD	Male	Primed	1	12	120	0
ISO-w1118	II	ap	0.2 OD	Male	Primed	1	13	120	0
ISO-w1118	II	ap	0.2 OD	Male	Primed	1	14	120	0
ISO-w1118	II	ap	0.2 OD	Male	Primed	1	15	120	0
ISO-w1118	II	ap	0.2 OD	Male	Primed	2	1	26	1
ISO-w1118	II	ap	0.2 OD	Male	Primed	2	2	31	1
ISO-w1118	II	ap	0.2 OD	Male	Primed	2	3	42	1
ISO-w1118	II	ap	0.2 OD	Male	Primed	2	4	44	1
ISO-w1118	II	ap	0.2 OD	Male	Primed	2	5	44	1
ISO-w1118	II	ap	0.2 OD	Male	Primed	2	6	44	1
ISO-w1118	II	ap	0.2 OD	Male	Primed	2	7	56	1
ISO-w1118	II	ap	0.2 OD	Male	Primed	2	8	120	0
ISO-w1118	II	ap	0.2 OD	Male	Primed	2	9	120	0
ISO-w1118	II	ap	0.2 OD	Male	Primed	2	10	120	0
ISO-w1118	II	ap	0.2 OD	Male	Primed	2	11	120	0
ISO-w1118	II	ap	0.2 OD	Male	Primed	2	12	120	0
ISO-w1118	II	ap	0.2 OD	Male	Primed	2	13	120	0
ISO-w1118	II	ap	0.2 OD	Male	Primed	2	14	120	0
ISO-w1118	II	ap	0.2 OD	Male	Primed	2	15	120	0
ISO-w1118	II	ap	0.2 OD	Male	Primed	3	1	26	1
ISO-w1118	II	ap	0.2 OD	Male	Primed	3	2	42	1
ISO-w1118	II	ap	0.2 OD	Male	Primed	3	3	42	1
ISO-w1118	II	ap	0.2 OD	Male	Primed	3	4	44	1
ISO-w1118	II	ap	0.2 OD	Male	Primed	3	5	44	1
ISO-w1118	II	ap	0.2 OD	Male	Primed	3	6	44	1
ISO-w1118	II	ap	0.2 OD	Male	Primed	3	7	56	1
ISO-w1118	II	ap	0.2 OD	Male	Primed	3	8	120	0
ISO-w1118	II	ap	0.2 OD	Male	Primed	3	9	120	0
ISO-w1118	II	ap	0.2 OD	Male	Primed	3	10	120	0
ISO-w1118	II	ap	0.2 OD	Male	Primed	3	11	120	0
ISO-w1118	II	ap	0.2 OD	Male	Primed	3	12	120	0
ISO-w1118	II	ap	0.2 OD	Male	Primed	3	13	120	0
ISO-w1118	II	ap	0.2 OD	Male	Primed	3	14	120	0
ISO-w1118	II	ap	0.2 OD	Male	Primed	4	1	26	1
ISO-w1118	II	ap	0.2 OD	Male	Primed	4	2	31	1
ISO-w1118	II	ap	0.2 OD	Male	Primed	4	3	44	1
ISO-w1118	II	ap	0.2 OD	Male	Primed	4	4	44	1
ISO-w1118	II	ap	0.2 OD	Male	Primed	4	5	100	1
ISO-w1118	II	ap	0.2 OD	Male	Primed	4	6	112	1
ISO-w1118	II	ap	0.2 OD	Male	Primed	4	7	120	0
ISO-w1118	II	ap	0.2 OD	Male	Primed	4	8	120	0
ISO-w1118	II	ap	0.2 OD	Male	Primed	4	9	120	0
ISO-w1118	II	ap	0.2 OD	Male	Primed	4	10	120	0
ISO-w1118	II	ap	0.2 OD	Male	Primed	4	11	120	0
ISO-w1118	II	ap	0.2 OD	Male	Primed	4	12	120	0
ISO-w1118	II	ap	0.2 OD	Male	Primed	4	13	120	0
ISO-w1118	II	ap	0.2 OD	Male	Primed	4	14	120	0
ISO-w1118	II	ap	0.2 OD	Male	Primed	4	15	120	0
ISO-w1118	II	ap	0.2 OD	Male	Unprimed	1	1	22	1
ISO-w1118	II	ap	0.2 OD	Male	Unprimed	1	2	22	1
ISO-w1118	II	ap	0.2 OD	Male	Unprimed	1	3	24	1
ISO-w1118	II	ap	0.2 OD	Male	Unprimed	1	4	47	1
ISO-w1118	II	ap	0.2 OD	Male	Unprimed	1	5	56	1
ISO-w1118	II	ap	0.2 OD	Male	Unprimed	1	6	56	1
ISO-w1118	II	ap	0.2 OD	Male	Unprimed	1	7	56	1
ISO-w1118	II	ap	0.2 OD	Male	Unprimed	1	8	100	1
ISO-w1118	II	ap	0.2 OD	Male	Unprimed	1	9	120	0
ISO-w1118	II	ap	0.2 OD	Male	Unprimed	1	10	120	0
ISO-w1118	II	ap	0.2 OD	Male	Unprimed	1	11	120	0
ISO-w1118	II	ap	0.2 OD	Male	Unprimed	1	12	120	0
ISO-w1118	II	ap	0.2 OD	Male	Unprimed	1	13	120	0
ISO-w1118	II	ap	0.2 OD	Male	Unprimed	2	1	22	1
ISO-w1118	II	ap	0.2 OD	Male	Unprimed	2	2	26	1
ISO-w1118	II	ap	0.2 OD	Male	Unprimed	2	3	28	1
ISO-w1118	II	ap	0.2 OD	Male	Unprimed	2	4	31	1
ISO-w1118	II	ap	0.2 OD	Male	Unprimed	2	5	31	1
ISO-w1118	II	ap	0.2 OD	Male	Unprimed	2	6	31	1
ISO-w1118	II	ap	0.2 OD	Male	Unprimed	2	7	31	1
ISO-w1118	II	ap	0.2 OD	Male	Unprimed	2	8	42	1
ISO-w1118	II	ap	0.2 OD	Male	Unprimed	2	9	47	1
ISO-w1118	II	ap	0.2 OD	Male	Unprimed	2	10	56	1
ISO-w1118	II	ap	0.2 OD	Male	Unprimed	2	11	120	0
ISO-w1118	II	ap	0.2 OD	Male	Unprimed	2	12	120	0
ISO-w1118	II	ap	0.2 OD	Male	Unprimed	2	13	120	0
ISO-w1118	II	ap	0.2 OD	Male	Unprimed	3	1	22	1
ISO-w1118	II	ap	0.2 OD	Male	Unprimed	3	2	26	1
ISO-w1118	II	ap	0.2 OD	Male	Unprimed	3	3	28	1
ISO-w1118	II	ap	0.2 OD	Male	Unprimed	3	4	56	1
ISO-w1118	II	ap	0.2 OD	Male	Unprimed	3	5	56	1
ISO-w1118	II	ap	0.2 OD	Male	Unprimed	3	6	56	1
ISO-w1118	II	ap	0.2 OD	Male	Unprimed	3	7	56	1
ISO-w1118	II	ap	0.2 OD	Male	Unprimed	3	8	100	1
ISO-w1118	II	ap	0.2 OD	Male	Unprimed	3	9	100	1
ISO-w1118	II	ap	0.2 OD	Male	Unprimed	3	10	100	1
ISO-w1118	II	ap	0.2 OD	Male	Unprimed	3	11	100	1
ISO-w1118	II	ap	0.2 OD	Male	Unprimed	3	12	120	0
ISO-w1118	II	ap	0.2 OD	Male	Unprimed	3	13	120	0
ISO-w1118	II	ap	0.2 OD	Male	Unprimed	4	1	22	1
ISO-w1118	II	ap	0.2 OD	Male	Unprimed	4	2	26	1
ISO-w1118	II	ap	0.2 OD	Male	Unprimed	4	3	28	1
ISO-w1118	II	ap	0.2 OD	Male	Unprimed	4	4	31	1
ISO-w1118	II	ap	0.2 OD	Male	Unprimed	4	5	31	1
ISO-w1118	II	ap	0.2 OD	Male	Unprimed	4	6	31	1
ISO-w1118	II	ap	0.2 OD	Male	Unprimed	4	7	56	1
ISO-w1118	II	ap	0.2 OD	Male	Unprimed	4	8	56	1
ISO-w1118	II	ap	0.2 OD	Male	Unprimed	4	9	100	1
ISO-w1118	II	ap	0.2 OD	Male	Unprimed	4	10	100	1
ISO-w1118	II	ap	0.2 OD	Male	Unprimed	4	11	120	0
ISO-w1118	II	ap	0.2 OD	Male	Unprimed	4	12	120	0
ISO-w1118	II	ap	0.2 OD	Male	Unprimed	4	13	120	0
ISO-w1118	II	ap	0.2 OD	Male	Unprimed	5	1	22	1
ISO-w1118	II	ap	0.2 OD	Male	Unprimed	5	2	28	1
ISO-w1118	II	ap	0.2 OD	Male	Unprimed	5	3	28	1
ISO-w1118	II	ap	0.2 OD	Male	Unprimed	5	4	31	1
ISO-w1118	II	ap	0.2 OD	Male	Unprimed	5	5	31	1
ISO-w1118	II	ap	0.2 OD	Male	Unprimed	5	6	31	1
ISO-w1118	II	ap	0.2 OD	Male	Unprimed	5	7	56	1
ISO-w1118	II	ap	0.2 OD	Male	Unprimed	5	8	56	1
ISO-w1118	II	ap	0.2 OD	Male	Unprimed	5	9	56	1
ISO-w1118	II	ap	0.2 OD	Male	Unprimed	5	10	100	1
ISO-w1118	II	ap	0.2 OD	Male	Unprimed	5	11	100	1
ISO-w1118	II	ap	0.2 OD	Male	Unprimed	5	12	100	1
ISO-w1118	II	ap	0.2 OD	Male	Unprimed	5	13	120	0
ISO-w1118	IV	ap	0.2OD	Female	Primed	1	1	26	1
ISO-w1118	IV	ap	0.2OD	Female	Primed	1	2	29	1
ISO-w1118	IV	ap	0.2OD	Female	Primed	1	3	100	0
ISO-w1118	IV	ap	0.2OD	Female	Primed	1	4	100	0
ISO-w1118	IV	ap	0.2OD	Female	Primed	1	5	100	0
ISO-w1118	IV	ap	0.2OD	Female	Primed	1	6	100	0
ISO-w1118	IV	ap	0.2OD	Female	Primed	1	7	100	0
ISO-w1118	IV	ap	0.2OD	Female	Primed	2	1	26	1
ISO-w1118	IV	ap	0.2OD	Female	Primed	2	2	26	1
ISO-w1118	IV	ap	0.2OD	Female	Primed	2	3	29	1
ISO-w1118	IV	ap	0.2OD	Female	Primed	2	4	100	0
ISO-w1118	IV	ap	0.2OD	Female	Primed	2	5	100	0
ISO-w1118	IV	ap	0.2OD	Female	Primed	2	6	100	0
ISO-w1118	IV	ap	0.2OD	Female	Primed	3	1	23	1
ISO-w1118	IV	ap	0.2OD	Female	Primed	3	2	25	1
ISO-w1118	IV	ap	0.2OD	Female	Primed	3	3	27	1
ISO-w1118	IV	ap	0.2OD	Female	Primed	3	4	29	1
ISO-w1118	IV	ap	0.2OD	Female	Primed	3	5	100	0
ISO-w1118	IV	ap	0.2OD	Female	Primed	3	6	100	0
ISO-w1118	IV	ap	0.2OD	Female	Primed	3	7	100	0
ISO-w1118	IV	ap	0.2OD	Female	Primed	3	8	100	0
ISO-w1118	IV	ap	0.2OD	Female	Primed	3	9	100	0
ISO-w1118	IV	ap	0.2OD	Female	Primed	4	1	29	1
ISO-w1118	IV	ap	0.2OD	Female	Primed	4	2	29	1
ISO-w1118	IV	ap	0.2OD	Female	Primed	4	3	29	1
ISO-w1118	IV	ap	0.2OD	Female	Primed	4	4	100	0
ISO-w1118	IV	ap	0.2OD	Female	Primed	4	5	100	0
ISO-w1118	IV	ap	0.2OD	Female	Primed	4	6	100	0
ISO-w1118	IV	ap	0.2OD	Female	Primed	5	1	27	1
ISO-w1118	IV	ap	0.2OD	Female	Primed	5	2	29	1
ISO-w1118	IV	ap	0.2OD	Female	Primed	5	3	29	1
ISO-w1118	IV	ap	0.2OD	Female	Primed	5	4	29	1
ISO-w1118	IV	ap	0.2OD	Female	Primed	5	5	100	0
ISO-w1118	IV	ap	0.2OD	Female	Primed	5	6	100	0
ISO-w1118	IV	ap	0.2OD	Female	Primed	5	7	100	0
ISO-w1118	IV	ap	0.2OD	Female	Primed	5	8	100	0
ISO-w1118	IV	ap	0.2OD	Female	Primed	5	9	100	0
ISO-w1118	IV	ap	0.2OD	Female	Primed	6	1	25	1
ISO-w1118	IV	ap	0.2OD	Female	Primed	6	2	25	1
ISO-w1118	IV	ap	0.2OD	Female	Primed	6	3	27	1
ISO-w1118	IV	ap	0.2OD	Female	Primed	6	4	27	1
ISO-w1118	IV	ap	0.2OD	Female	Primed	6	5	95	1
ISO-w1118	IV	ap	0.2OD	Female	Primed	6	6	100	0
ISO-w1118	IV	ap	0.2OD	Female	Unprimed	1	1	20	0
ISO-w1118	IV	ap	0.2OD	Female	Unprimed	1	2	21	1
ISO-w1118	IV	ap	0.2OD	Female	Unprimed	1	3	23	1
ISO-w1118	IV	ap	0.2OD	Female	Unprimed	1	4	25	1
ISO-w1118	IV	ap	0.2OD	Female	Unprimed	1	5	25	1
ISO-w1118	IV	ap	0.2OD	Female	Unprimed	1	6	100	0
ISO-w1118	IV	ap	0.2OD	Female	Unprimed	1	7	100	0
ISO-w1118	IV	ap	0.2OD	Female	Unprimed	1	8	100	0
ISO-w1118	IV	ap	0.2OD	Female	Unprimed	1	9	100	0
ISO-w1118	IV	ap	0.2OD	Female	Unprimed	1	10	100	0
ISO-w1118	IV	ap	0.2OD	Female	Unprimed	2	1	21	1
ISO-w1118	IV	ap	0.2OD	Female	Unprimed	2	2	23	1
ISO-w1118	IV	ap	0.2OD	Female	Unprimed	2	3	25	1
ISO-w1118	IV	ap	0.2OD	Female	Unprimed	2	4	25	1
ISO-w1118	IV	ap	0.2OD	Female	Unprimed	2	5	30	1
ISO-w1118	IV	ap	0.2OD	Female	Unprimed	2	6	30	1
ISO-w1118	IV	ap	0.2OD	Female	Unprimed	2	7	100	0
ISO-w1118	IV	ap	0.2OD	Female	Unprimed	2	8	100	0
ISO-w1118	IV	ap	0.2OD	Female	Unprimed	2	9	100	0
ISO-w1118	IV	ap	0.2OD	Female	Unprimed	2	10	100	0
ISO-w1118	IV	ap	0.2OD	Female	Unprimed	3	1	20	0
ISO-w1118	IV	ap	0.2OD	Female	Unprimed	3	2	20	0
ISO-w1118	IV	ap	0.2OD	Female	Unprimed	3	3	25	1
ISO-w1118	IV	ap	0.2OD	Female	Unprimed	3	4	25	1
ISO-w1118	IV	ap	0.2OD	Female	Unprimed	3	5	26	1
ISO-w1118	IV	ap	0.2OD	Female	Unprimed	3	6	26	1
ISO-w1118	IV	ap	0.2OD	Female	Unprimed	3	7	26	1
ISO-w1118	IV	ap	0.2OD	Female	Unprimed	3	8	68	1
ISO-w1118	IV	ap	0.2OD	Female	Unprimed	3	9	88	1
ISO-w1118	IV	ap	0.2OD	Female	Unprimed	3	10	95	1
ISO-w1118	IV	ap	0.2OD	Female	Unprimed	4	1	25	1
ISO-w1118	IV	ap	0.2OD	Female	Unprimed	4	2	25	1
ISO-w1118	IV	ap	0.2OD	Female	Unprimed	4	3	25	1
ISO-w1118	IV	ap	0.2OD	Female	Unprimed	4	4	25	1
ISO-w1118	IV	ap	0.2OD	Female	Unprimed	4	5	26	1
ISO-w1118	IV	ap	0.2OD	Female	Unprimed	4	6	27	1
ISO-w1118	IV	ap	0.2OD	Female	Unprimed	4	7	29	1
ISO-w1118	IV	ap	0.2OD	Female	Unprimed	4	8	30	1
ISO-w1118	IV	ap	0.2OD	Female	Unprimed	4	9	95	1
ISO-w1118	IV	ap	0.2OD	Female	Unprimed	4	10	95	1
ISO-w1118	IV	ap	0.2OD	Female	Unprimed	5	1	23	1
ISO-w1118	IV	ap	0.2OD	Female	Unprimed	5	2	26	1
ISO-w1118	IV	ap	0.2OD	Female	Unprimed	5	3	27	1
ISO-w1118	IV	ap	0.2OD	Female	Unprimed	5	4	27	1
ISO-w1118	IV	ap	0.2OD	Female	Unprimed	5	5	29	1
ISO-w1118	IV	ap	0.2OD	Female	Unprimed	5	6	30	1
ISO-w1118	IV	ap	0.2OD	Female	Unprimed	5	7	30	1
ISO-w1118	IV	ap	0.2OD	Female	Unprimed	5	8	88	1
ISO-w1118	IV	ap	0.2OD	Female	Unprimed	5	9	95	1
ISO-w1118	IV	ap	0.2OD	Female	Unprimed	5	10	100	0
ISO-w1118	IV	ap	0.2OD	Female	Unprimed	6	1	16	1
ISO-w1118	IV	ap	0.2OD	Female	Unprimed	6	2	23	1
ISO-w1118	IV	ap	0.2OD	Female	Unprimed	6	3	25	1
ISO-w1118	IV	ap	0.2OD	Female	Unprimed	6	4	25	1
ISO-w1118	IV	ap	0.2OD	Female	Unprimed	6	5	26	1
ISO-w1118	IV	ap	0.2OD	Female	Unprimed	6	6	30	1
ISO-w1118	IV	ap	0.2OD	Female	Unprimed	6	7	30	1
ISO-w1118	IV	ap	0.2OD	Female	Unprimed	6	8	88	1
ISO-w1118	IV	ap	0.2OD	Female	Unprimed	6	9	95	1
ISO-w1118	IV	ap	0.2OD	Female	Unprimed	6	10	100	0
ISO-w1118	IV	ap	0.2OD	Male	Primed	1	1	25	1
ISO-w1118	IV	ap	0.2OD	Male	Primed	1	2	25	1
ISO-w1118	IV	ap	0.2OD	Male	Primed	1	3	100	0
ISO-w1118	IV	ap	0.2OD	Male	Primed	1	4	100	0
ISO-w1118	IV	ap	0.2OD	Male	Primed	1	5	100	0
ISO-w1118	IV	ap	0.2OD	Male	Primed	1	6	100	0
ISO-w1118	IV	ap	0.2OD	Male	Primed	1	7	100	0
ISO-w1118	IV	ap	0.2OD	Male	Primed	2	1	27	1
ISO-w1118	IV	ap	0.2OD	Male	Primed	2	2	29	1
ISO-w1118	IV	ap	0.2OD	Male	Primed	2	3	100	0
ISO-w1118	IV	ap	0.2OD	Male	Primed	2	4	100	0
ISO-w1118	IV	ap	0.2OD	Male	Primed	2	5	100	0
ISO-w1118	IV	ap	0.2OD	Male	Primed	2	6	100	0
ISO-w1118	IV	ap	0.2OD	Male	Primed	2	7	100	0
ISO-w1118	IV	ap	0.2OD	Male	Primed	3	1	27	1
ISO-w1118	IV	ap	0.2OD	Male	Primed	3	2	29	1
ISO-w1118	IV	ap	0.2OD	Male	Primed	3	3	95	1
ISO-w1118	IV	ap	0.2OD	Male	Primed	3	4	100	0
ISO-w1118	IV	ap	0.2OD	Male	Primed	3	5	100	0
ISO-w1118	IV	ap	0.2OD	Male	Primed	3	6	100	0
ISO-w1118	IV	ap	0.2OD	Male	Primed	3	7	100	0
ISO-w1118	IV	ap	0.2OD	Male	Primed	4	1	25	1
ISO-w1118	IV	ap	0.2OD	Male	Primed	4	2	29	1
ISO-w1118	IV	ap	0.2OD	Male	Primed	4	3	29	1
ISO-w1118	IV	ap	0.2OD	Male	Primed	4	4	100	0
ISO-w1118	IV	ap	0.2OD	Male	Primed	4	5	100	0
ISO-w1118	IV	ap	0.2OD	Male	Primed	4	6	100	0
ISO-w1118	IV	ap	0.2OD	Male	Primed	4	7	100	0
ISO-w1118	IV	ap	0.2OD	Male	Primed	4	8	100	0
ISO-w1118	IV	ap	0.2OD	Male	Primed	4	9	100	0
ISO-w1118	IV	ap	0.2OD	Male	Primed	5	1	25	1
ISO-w1118	IV	ap	0.2OD	Male	Primed	5	2	27	1
ISO-w1118	IV	ap	0.2OD	Male	Primed	5	3	29	1
ISO-w1118	IV	ap	0.2OD	Male	Primed	5	4	29	1
ISO-w1118	IV	ap	0.2OD	Male	Primed	5	5	100	0
ISO-w1118	IV	ap	0.2OD	Male	Primed	5	6	100	0
ISO-w1118	IV	ap	0.2OD	Male	Primed	5	7	100	0
ISO-w1118	IV	ap	0.2OD	Male	Primed	5	8	100	0
ISO-w1118	IV	ap	0.2OD	Male	Primed	5	9	100	0
ISO-w1118	IV	ap	0.2OD	Male	Primed	7	1	25	1
ISO-w1118	IV	ap	0.2OD	Male	Primed	7	2	25	1
ISO-w1118	IV	ap	0.2OD	Male	Primed	7	3	29	1
ISO-w1118	IV	ap	0.2OD	Male	Primed	7	4	29	1
ISO-w1118	IV	ap	0.2OD	Male	Primed	7	5	100	0
ISO-w1118	IV	ap	0.2OD	Male	Primed	7	6	100	0
ISO-w1118	IV	ap	0.2OD	Male	Unprimed	1	1	23	1
ISO-w1118	IV	ap	0.2OD	Male	Unprimed	1	2	23	1
ISO-w1118	IV	ap	0.2OD	Male	Unprimed	1	3	25	1
ISO-w1118	IV	ap	0.2OD	Male	Unprimed	1	4	26	1
ISO-w1118	IV	ap	0.2OD	Male	Unprimed	1	5	26	1
ISO-w1118	IV	ap	0.2OD	Male	Unprimed	1	6	27	1
ISO-w1118	IV	ap	0.2OD	Male	Unprimed	1	7	27	1
ISO-w1118	IV	ap	0.2OD	Male	Unprimed	1	8	68	1
ISO-w1118	IV	ap	0.2OD	Male	Unprimed	1	9	68	1
ISO-w1118	IV	ap	0.2OD	Male	Unprimed	1	10	100	0
ISO-w1118	IV	ap	0.2OD	Male	Unprimed	2	1	17	1
ISO-w1118	IV	ap	0.2OD	Male	Unprimed	2	2	27	1
ISO-w1118	IV	ap	0.2OD	Male	Unprimed	2	3	28
ISO-w1118	IV	ap	0.2OD	Male	Unprimed	2	4	29	1
ISO-w1118	IV	ap	0.2OD	Male	Unprimed	2	5	30	1
ISO-w1118	IV	ap	0.2OD	Male	Unprimed	2	6	30	1
ISO-w1118	IV	ap	0.2OD	Male	Unprimed	2	7	30	1
ISO-w1118	IV	ap	0.2OD	Male	Unprimed	2	8	49	1
ISO-w1118	IV	ap	0.2OD	Male	Unprimed	2	9	100	0
ISO-w1118	IV	ap	0.2OD	Male	Unprimed	2	10	100	0
ISO-w1118	IV	ap	0.2OD	Male	Unprimed	3	1	22	1
ISO-w1118	IV	ap	0.2OD	Male	Unprimed	3	2	25	1
ISO-w1118	IV	ap	0.2OD	Male	Unprimed	3	3	26	1
ISO-w1118	IV	ap	0.2OD	Male	Unprimed	3	4	27	1
ISO-w1118	IV	ap	0.2OD	Male	Unprimed	3	5	30	1
ISO-w1118	IV	ap	0.2OD	Male	Unprimed	3	6	68	1
ISO-w1118	IV	ap	0.2OD	Male	Unprimed	3	7	95	1
ISO-w1118	IV	ap	0.2OD	Male	Unprimed	3	8	100	0
ISO-w1118	IV	ap	0.2OD	Male	Unprimed	3	9	100	0
ISO-w1118	IV	ap	0.2OD	Male	Unprimed	3	10	100	0
ISO-w1118	IV	ap	0.2OD	Male	Unprimed	4	1	17	1
ISO-w1118	IV	ap	0.2OD	Male	Unprimed	4	2	26	1
ISO-w1118	IV	ap	0.2OD	Male	Unprimed	4	3	30	1
ISO-w1118	IV	ap	0.2OD	Male	Unprimed	4	4	30	1
ISO-w1118	IV	ap	0.2OD	Male	Unprimed	4	5	30	1
ISO-w1118	IV	ap	0.2OD	Male	Unprimed	4	6	100	0
ISO-w1118	IV	ap	0.2OD	Male	Unprimed	4	7	100	0
ISO-w1118	IV	ap	0.2OD	Male	Unprimed	4	8	100	0
ISO-w1118	IV	ap	0.2OD	Male	Unprimed	4	9	100	0
ISO-w1118	IV	ap	0.2OD	Male	Unprimed	4	10	100	0
ISO-w1118	IV	ap	0.2OD	Male	Unprimed	5	1	17	1
ISO-w1118	IV	ap	0.2OD	Male	Unprimed	5	2	26	1
ISO-w1118	IV	ap	0.2OD	Male	Unprimed	5	3	30	1
ISO-w1118	IV	ap	0.2OD	Male	Unprimed	5	4	30	1
ISO-w1118	IV	ap	0.2OD	Male	Unprimed	5	5	30	1
ISO-w1118	IV	ap	0.2OD	Male	Unprimed	5	6	100	0
ISO-w1118	IV	ap	0.2OD	Male	Unprimed	5	7	100	0
ISO-w1118	IV	ap	0.2OD	Male	Unprimed	5	8	100	0
ISO-w1118	IV	ap	0.2OD	Male	Unprimed	5	9	100	0
ISO-w1118	IV	ap	0.2OD	Male	Unprimed	5	10	100	0
ISO-w1118	IV	ap	0.2OD	Male	Unprimed	6	1	25	1
ISO-w1118	IV	ap	0.2OD	Male	Unprimed	6	2	25	1
ISO-w1118	IV	ap	0.2OD	Male	Unprimed	6	3	26	1
ISO-w1118	IV	ap	0.2OD	Male	Unprimed	6	4	29	1
ISO-w1118	IV	ap	0.2OD	Male	Unprimed	6	5	30	1
ISO-w1118	IV	ap	0.2OD	Male	Unprimed	6	6	49	1
ISO-w1118	IV	ap	0.2OD	Male	Unprimed	6	7	100	0
ISO-w1118	IV	ap	0.2OD	Male	Unprimed	6	8	100	0
ISO-w1118	IV	ap	0.2OD	Male	Unprimed	6	9	100	0
ISO-w1118	IV	ap	0.2OD	Male	Unprimed	6	10	100	0

## Sheet: Fig 6B - IMD-lines load
flyline	sex	treatment	vial	flynumber	colonies	inversedilution	dilution	cfus	log_cfus	avg_cfus	block
iso-w1118	Female	Primed	1	1	0	0	0.005	0	0	5.15904	I
iso-w1118	Female	Primed	1	2	5	-5	5e-08	100000000	8		I
iso-w1118	Female	Primed	1	3	12	-3	5e-06	2400000	6.38021		I
iso-w1118	Female	Primed	1	4	13	-2	5e-05	260000	5.41497		I
iso-w1118	Female	Primed	1	5	5	-3	5e-06	1000000	6		I
iso-w1118	Female	Primed	2	1	0	0	0.005	0	0	5.89856	I
iso-w1118	Female	Primed	2	2	9	-5	5e-08	180000000	8.25527		I
iso-w1118	Female	Primed	2	3	9	-3	5e-06	1800000	6.25527		I
iso-w1118	Female	Primed	2	4	15	-5	5e-08	300000000	8.47712		I
iso-w1118	Female	Primed	2	5	16	-3	5e-06	3200000	6.50515		I
iso-w1118	Female	Primed	3	1	6	-1	0.0005	12000	4.07918	2.33625	I
iso-w1118	Female	Primed	3	2	0	0	0.005	0	0		I
iso-w1118	Female	Primed	3	3	0	0	0.005	0	0		I
iso-w1118	Female	Primed	3	4	2	-1	0.0005	4000	3.60206		I
iso-w1118	Female	Primed	3	5	5	-1	0.0005	10000	4		I
iso-w1118	Female	Primed	4	1	0	0	0.005	0	0	2	I
iso-w1118	Female	Primed	4	2	0	0	0.005	0	0		I
iso-w1118	Female	Primed	4	3	5	-4	5e-07	10000000	7		I
iso-w1118	Female	Primed	4	4	5	0	0.005	1000	3		I
iso-w1118	Female	Primed	4	5	0	0	0.005	0	0		I
iso-w1118	Female	Primed	5	1	0	0	0.005	0	0	1.24082	I
iso-w1118	Female	Primed	5	2	8	-3	5e-06	1600000	6.20412		I
iso-w1118	Female	Primed	5	3	0	0	0.005	0	0		I
iso-w1118	Female	Primed	5	4	0	0	0.005	0	0		I
iso-w1118	Female	Primed	5	5	0	0	0.005	0	0		I
iso-w1118	Female	Primed	6	1	0	0	0.005	0	0	1.42411	I
iso-w1118	Female	Primed	6	2	0	0	0.005	0	0		I
iso-w1118	Female	Primed	6	3	11	0	0.005	2200	3.34242		I
iso-w1118	Female	Primed	6	4	0	0	0.005	0	0		I
iso-w1118	Female	Primed	6	5	3	-1	0.0005	6000	3.77815		I
iso-w1118	Female	Unprimed	1	1	3	-2	5e-05	60000	4.77815	4.44336	I
iso-w1118	Female	Unprimed	1	2	13	-4	5e-07	26000000	7.41497		I
iso-w1118	Female	Unprimed	1	3	22	-3	5e-06	4400000	6.64345		I
iso-w1118	Female	Unprimed	1	4	12	0	0.005	2400	3.38021		I
iso-w1118	Female	Unprimed	1	5	0	0	0.005	0	0		I
iso-w1118	Female	Unprimed	2	1	0	0	0.005	0	0	2.47604	I
iso-w1118	Female	Unprimed	2	2	2	0	0.005	400	2.60206		I
iso-w1118	Female	Unprimed	2	3	5	-4	5e-07	10000000	7		I
iso-w1118	Female	Unprimed	2	4	0	0	0.005	0	0		I
iso-w1118	Female	Unprimed	2	5	3	0	0.005	600	2.77815		I
iso-w1118	Female	Unprimed	3	1	5	-1	0.0005	10000	4	2.65666	I
iso-w1118	Female	Unprimed	3	2	3	0	0.005	600	2.77815		I
iso-w1118	Female	Unprimed	3	3	1	0	0.005	200	2.30103		I
iso-w1118	Female	Unprimed	3	4	0	0	0.005	0	0		I
iso-w1118	Female	Unprimed	3	5	8	-1	0.0005	16000	4.20412		I
iso-w1118	Female	Unprimed	4	1	9	-1	0.0005	18000	4.25527	2.25105	I
iso-w1118	Female	Unprimed	4	2	0	0	0.005	0	0		I
iso-w1118	Female	Unprimed	4	3	5	-4	5e-07	10000000	7		I
iso-w1118	Female	Unprimed	4	4	0	0	0.005	0	0		I
iso-w1118	Female	Unprimed	4	5	0	0	0.005	0	0		I
iso-w1118	Female	Unprimed	5	1	18	-3	5e-06	3600000	6.5563	4.41054	I
iso-w1118	Female	Unprimed	5	2	28	-3	5e-06	5600000	6.74819		I
iso-w1118	Female	Unprimed	5	3	7	-1	0.0005	14000	4.14613		I
iso-w1118	Female	Unprimed	5	4	0	0	0.005	0	0		I
iso-w1118	Female	Unprimed	5	5	20	-1	0.0005	40000	4.60206		I
iso-w1118	Female	Unprimed	6	1	0	0	0.005	0	0	0	I
iso-w1118	Female	Unprimed	6	2	0	0	0.005	0	0		I
iso-w1118	Female	Unprimed	6	3	0	0	0.005	0	0		I
iso-w1118	Female	Unprimed	6	4	0	0	0.005	0	0		I
iso-w1118	Female	Unprimed	6	5	0	0	0.005	0	0		I
iso-w1118	Male	Primed	1	1	0	0	0.005	0	0	2.79046	I
iso-w1118	Male	Primed	1	2	0	0	0.005	0	0		I
iso-w1118	Male	Primed	1	3	28	-5	5e-08	560000000	8.74819		I
iso-w1118	Male	Primed	1	4	8	-2	5e-05	160000	5.20412		I
iso-w1118	Male	Primed	1	5	0	0	0.005	0	0		I
iso-w1118	Male	Primed	2	1	0	0	0.005	0	0	0	I
iso-w1118	Male	Primed	2	2	0	0	0.005	0	0		I
iso-w1118	Male	Primed	2	3	0	0	0.005	0	0		I
iso-w1118	Male	Primed	2	4	0	0	0.005	0	0		I
iso-w1118	Male	Primed	2	5	0	0	0.005	0	0		I
iso-w1118	Male	Primed	3	1	0	0	0.005	0	0	2.21584	I
iso-w1118	Male	Primed	3	2	0	0	0.005	0	0		I
iso-w1118	Male	Primed	3	3	3	0	0.005	600	2.77815		I
iso-w1118	Male	Primed	3	4	10	-5	5e-08	200000000	8.30103		I
iso-w1118	Male	Primed	3	5	0	0	0.005	0	0		I
iso-w1118	Male	Primed	4	1	0	0	0.005	0	0	3.12694	I
iso-w1118	Male	Primed	4	2	7	-3	5e-06	1400000	6.14613		I
iso-w1118	Male	Primed	4	3	0	0	0.005	0	0		I
iso-w1118	Male	Primed	4	4	7	0	0.005	1400	3.14613		I
iso-w1118	Male	Primed	4	5	11	-3	5e-06	2200000	6.34242		I
iso-w1118	Male	Primed	5	1	0	0	0.005	0	0	2.01229	I
iso-w1118	Male	Primed	5	2	16	-1	0.0005	32000	4.50515		I
iso-w1118	Male	Primed	5	3	0	0	0.005	0	0		I
iso-w1118	Male	Primed	5	4	18	-2	5e-05	360000	5.5563		I
iso-w1118	Male	Primed	5	5	0	0	0.005	0	0		I
iso-w1118	Male	Primed	6	1	17	-1	0.0005	34000	4.53148	1.6495	I
iso-w1118	Male	Primed	6	2	0	0	0.005	0	0		I
iso-w1118	Male	Primed	6	3	0	0	0.005	0	0		I
iso-w1118	Male	Primed	6	4	0	0	0.005	0	0		I
iso-w1118	Male	Primed	6	5	26	0	0.005	5200	3.716		I
iso-w1118	Male	Unprimed	1	1	0	0	0.005	0	0	1.29542	I
iso-w1118	Male	Unprimed	1	2	0	0	0.005	0	0		I
iso-w1118	Male	Unprimed	1	3	0	0	0.005	0	0		I
iso-w1118	Male	Unprimed	1	4	0	0	0.005	0	0		I
iso-w1118	Male	Unprimed	1	5	15	-3	5e-06	3000000	6.47712		I
iso-w1118	Male	Unprimed	2	1	8	-2	5e-05	160000	5.20412	3.11087	I
iso-w1118	Male	Unprimed	2	2	4	-1	0.0005	8000	3.90309		I
iso-w1118	Male	Unprimed	2	3	0	0	0.005	0	0		I
iso-w1118	Male	Unprimed	2	4	14	-3	5e-06	2800000	6.44716		I
iso-w1118	Male	Unprimed	2	5	0	0	0.005	0	0		I
iso-w1118	Male	Unprimed	3	1	17	-2	5e-05	340000	5.53148	3.58574	I
iso-w1118	Male	Unprimed	3	2	13	0	0.005	2600	3.41497		I
iso-w1118	Male	Unprimed	3	3	2	-1	0.0005	4000	3.60206		I
iso-w1118	Male	Unprimed	3	4	12	-2	5e-05	240000	5.38021		I
iso-w1118	Male	Unprimed	3	5	0	0	0.005	0	0		I
iso-w1118	Male	Unprimed	4	1	4	-4	5e-07	8000000	6.90309	3.66753	I
iso-w1118	Male	Unprimed	4	2	0	0	0.005	0	0		I
iso-w1118	Male	Unprimed	4	3	0	0	0.005	0	0		I
iso-w1118	Male	Unprimed	4	4	4	-3	5e-06	800000	5.90309		I
iso-w1118	Male	Unprimed	4	5	17	-2	5e-05	340000	5.53148		I
iso-w1118	Male	Unprimed	5	1	0	0	0.005	0	0	1	I
iso-w1118	Male	Unprimed	5	2	5	-2	5e-05	100000	5		I
iso-w1118	Male	Unprimed	5	3	0	0	0.005	0	0		I
iso-w1118	Male	Unprimed	5	4	0	0	0.005	0	0		I
iso-w1118	Male	Unprimed	5	5	0	0	0.005	0	0		I
iso-w1118	Male	Unprimed	6	1	9	-5	5e-08	180000000	8.25527	4.7271	I
iso-w1118	Male	Unprimed	6	2	6	-1	0.0005	12000	4.07918		I
iso-w1118	Male	Unprimed	6	3	5	-3	5e-06	1000000	6		I
iso-w1118	Male	Unprimed	6	4	10	-2	5e-05	200000	5.30103		I
iso-w1118	Male	Unprimed	6	5	0	0	0.005	0	0		I
iso-w1118	Female	Primed	1	1	37	-4	0.0001	9250000	6.96614	1.39323	II
iso-w1118	Female	Primed	1	2	0	0	1	0	0		II
iso-w1118	Female	Primed	1	3	0	0	1	0	0		II
iso-w1118	Female	Primed	1	4	0	0	1	0	0		II
iso-w1118	Female	Primed	1	5	0	0	1	0	0		II
iso-w1118	Female	Primed	2	1	19	-5	1e-05	47500000	7.67669	2.5173	II
iso-w1118	Female	Primed	2	2	13	0	1	325	2.51188		II
iso-w1118	Female	Primed	2	3	1	-1	0.1	250	2.39794		II
iso-w1118	Female	Primed	2	4	0	0	1	0	0		II
iso-w1118	Female	Primed	2	5	0	0	1	0	0		II
iso-w1118	Female	Primed	3	1	0	0	1	0	0	2.57429	II
iso-w1118	Female	Primed	3	2	7	-4	0.0001	1750000	6.24304		II
iso-w1118	Female	Primed	3	3	17	-4	0.0001	4250000	6.62839		II
iso-w1118	Female	Primed	3	4	0	0	1	0	0		II
iso-w1118	Female	Primed	3	5	0	0	1	0	0		II
iso-w1118	Female	Primed	4	1	11	0	1	275	2.43933	4.70478	II
iso-w1118	Female	Primed	4	2	12	-3	0.001	300000	5.47712		II
iso-w1118	Female	Primed	4	3	8	-3	0.001	200000	5.30103		II
iso-w1118	Female	Primed	4	4	36	-5	1e-05	90000000	7.95424		II
iso-w1118	Female	Primed	4	5	9	0	1	225	2.35218		II
iso-w1118	Female	Primed	5	1	19	-1	0.1	4750	3.67669	2.5406	II
iso-w1118	Female	Primed	5	2	0	0	1	0	0		II
iso-w1118	Female	Primed	5	3	34	-4	0.0001	8500000	6.92942		II
iso-w1118	Female	Primed	5	4	5	0	1	125	2.09691		II
iso-w1118	Female	Primed	5	5	0	0	1	0	0		II
iso-w1118	Female	Unprimed	1	1	6	-2	0.01	15000	4.17609	3.77169	II
iso-w1118	Female	Unprimed	1	2	1	-1	0.1	250	2.39794		II
iso-w1118	Female	Unprimed	1	3	22	-5	1e-05	55000000	7.74036		II
iso-w1118	Female	Unprimed	1	4	8	0	1	200	2.30103		II
iso-w1118	Female	Unprimed	1	5	7	0	1	175	2.24304		II
iso-w1118	Female	Unprimed	2	1	6	0	1	150	2.17609	1.38329	II
iso-w1118	Female	Unprimed	2	2	0	0	1	0	0		II
iso-w1118	Female	Unprimed	2	3	0	0	1	0	0		II
iso-w1118	Female	Unprimed	2	4	0	0	1	0	0		II
iso-w1118	Female	Unprimed	2	5	22	-2	0.01	55000	4.74036		II
iso-w1118	Female	Unprimed	3	1	0	0	1	0	0	4.21899	II
iso-w1118	Female	Unprimed	3	2	7	0	1	175	2.24304		II
iso-w1118	Female	Unprimed	3	3	37	-5	1e-05	92500000	7.96614		II
iso-w1118	Female	Unprimed	3	4	41	-5	1e-05	102500000	8.01072		II
iso-w1118	Female	Unprimed	3	5	3	-1	0.1	750	2.87506		II
iso-w1118	Female	Unprimed	4	1	0	0	1	0	0	4.40778	II
iso-w1118	Female	Unprimed	4	2	5	-5	1e-05	12500000	7.09691		II
iso-w1118	Female	Unprimed	4	3	0	0	1	0	0		II
iso-w1118	Female	Unprimed	4	4	5	-5	1e-05	12500000	7.09691		II
iso-w1118	Female	Unprimed	4	5	28	-5	1e-05	70000000	7.8451		II
iso-w1118	Female	Unprimed	5	1	8	-4	0.0001	2000000	6.30103	7.38818	II
iso-w1118	Female	Unprimed	5	2	39	-5	1e-05	97500000	7.989		II
iso-w1118	Female	Unprimed	5	3	31	-5	1e-05	77500000	7.8893		II
iso-w1118	Female	Unprimed	5	4	14	-4	0.0001	3500000	6.54407		II
iso-w1118	Female	Unprimed	5	5	66	-5	1e-05	165000000	8.21748		II
iso-w1118	Male	Primed	1	1	12	0	1	300	2.47712	0.835218	II
iso-w1118	Male	Primed	1	2	0	0	1	0	0		II
iso-w1118	Male	Primed	1	3	0	0	1	0	0		II
iso-w1118	Male	Primed	1	4	0	0	1	0	0		II
iso-w1118	Male	Primed	1	5	2	0	1	50	1.69897		II
iso-w1118	Male	Primed	2	1	0	0	1	0	0	0.739794	II
iso-w1118	Male	Primed	2	2	8	0	1	200	2.30103		II
iso-w1118	Male	Primed	2	3	0	0	1	0	0		II
iso-w1118	Male	Primed	2	4	0	0	1	0	0		II
iso-w1118	Male	Primed	2	5	1	0	1	25	1.39794		II
iso-w1118	Male	Primed	3	1	19	-1	0.1	4750	3.67669	0.735339	II
iso-w1118	Male	Primed	3	2	0	0	1	0	0		II
iso-w1118	Male	Primed	3	3	0	0	1	0	0		II
iso-w1118	Male	Primed	3	4	0	0	1	0	0		II
iso-w1118	Male	Primed	3	5	0	0	1	0	0		II
iso-w1118	Male	Primed	4	1	20	0	1	500	2.69897	1.01938	II
iso-w1118	Male	Primed	4	2	0	0	1	0	0		II
iso-w1118	Male	Primed	4	3	10	0	1	250	2.39794		II
iso-w1118	Male	Primed	4	4	0	0	1	0	0		II
iso-w1118	Male	Primed	4	5	0	0	1	0	0		II
iso-w1118	Male	Primed	5	1	0	0	1	0	0	1.57086	II
iso-w1118	Male	Primed	5	2	26	0	1	650	2.81291		II
iso-w1118	Male	Primed	5	3	0	0	1	0	0		II
iso-w1118	Male	Primed	5	4	22	0	1	550	2.74036		II
iso-w1118	Male	Primed	5	5	8	0	1	200	2.30103		II
iso-w1118	Male	Unprimed	1	1	30	-3	0.001	750000	5.87506	2.02046	II
iso-w1118	Male	Unprimed	1	2	3	0	1	75	1.87506		II
iso-w1118	Male	Unprimed	1	3	0	0	1	0	0		II
iso-w1118	Male	Unprimed	1	4	9	0	1	225	2.35218		II
iso-w1118	Male	Unprimed	1	5	0	0	1	0	0		II
iso-w1118	Male	Unprimed	2	1	31	-1	0.1	7750	3.8893	3.94796	II
iso-w1118	Male	Unprimed	2	2	12	0	1	300	2.47712		II
iso-w1118	Male	Unprimed	2	3	8	0	1	200	2.30103		II
iso-w1118	Male	Unprimed	2	4	21	-5	1e-05	52500000	7.72016		II
iso-w1118	Male	Unprimed	2	5	9	-1	0.1	2250	3.35218		II
iso-w1118	Male	Unprimed	3	1	38	-5	1e-05	95000000	7.97772	5.31008	II
iso-w1118	Male	Unprimed	3	2	10	0	1	250	2.39794		II
iso-w1118	Male	Unprimed	3	3	5	0	1	125	2.09691		II
iso-w1118	Male	Unprimed	3	4	33	-5	1e-05	82500000	7.91645		II
iso-w1118	Male	Unprimed	3	5	58	-3	0.001	1450000	6.16137		II
iso-w1118	Male	Unprimed	4	1	23	0	1	575	2.75967	1.76407	II
iso-w1118	Male	Unprimed	4	2	0	0	1	0	0		II
iso-w1118	Male	Unprimed	4	3	23	-1	0.1	5750	3.75967		II
iso-w1118	Male	Unprimed	4	4	0	0	1	0	0		II
iso-w1118	Male	Unprimed	4	5	8	0	1	200	2.30103		II
iso-w1118	Male	Unprimed	5	1	0	0	1	0	0	1.23522	II
iso-w1118	Male	Unprimed	5	2	0	0	1	0	0		II
iso-w1118	Male	Unprimed	5	3	6	-2	0.01	15000	4.17609		II
iso-w1118	Male	Unprimed	5	4	4	0	1	100	2		II
iso-w1118	Male	Unprimed	5	5	0	0	1	0	0		II
Rel	Female	Primed	1	1	18	-3	5e-06	3600000	6.5563	6.50727	IV
Rel	Female	Primed	1	2	21	-3	5e-06	4200000	6.62325		IV
Rel	Female	Primed	1	3	68	-3	5e-06	13600000	7.13354		IV
Rel	Female	Primed	1	4	26	-2	5e-05	520000	5.716		IV
Rel	Female	Primed	2	1	92	-3	5e-06	18400000	7.26482	6.43745	IV
Rel	Female	Primed	2	2	86	-2	5e-05	1720000	6.23553		IV
Rel	Female	Primed	2	3	74	-2	5e-05	1480000	6.17026		IV
Rel	Female	Primed	2	4	60	-2	5e-05	1200000	6.07918		IV
Rel	Female	Primed	3	1	51	-3	5e-06	10200000	7.0086	6.9456	IV
Rel	Female	Primed	3	2	5	-4	5e-07	10000000	7		IV
Rel	Female	Primed	3	3	33	-3	5e-06	6600000	6.81954		IV
Rel	Female	Primed	3	4	45	-3	5e-06	9000000	6.95424		IV
Rel	Female	Unprimed	1	1	0	0	0.005	0	0	4.28959	IV
Rel	Female	Unprimed	1	2	42	-3	5e-06	8400000	6.92428		IV
Rel	Female	Unprimed	1	4	44	-2	5e-05	880000	5.94448		IV
Rel	Female	Unprimed	2	1	36	-3	5e-06	7200000	6.85733	6.47074	IV
Rel	Female	Unprimed	2	2	17	-3	5e-06	3400000	6.53148		IV
Rel	Female	Unprimed	2	3	13	-2	5e-05	260000	5.41497		IV
Rel	Female	Unprimed	2	4	60	-3	5e-06	12000000	7.07918		IV
Rel	Female	Unprimed	3	1	43	-2	5e-05	860000	5.9345	5.77011	IV
Rel	Female	Unprimed	3	2	11	-2	5e-05	220000	5.34242		IV
Rel	Female	Unprimed	3	4	54	-2	5e-05	1080000	6.03342		IV
Rel	Male	Primed	1	1	11	-3	5e-06	2200000	6.34242	6.59837	IV
Rel	Male	Primed	1	2	74	-3	5e-06	14800000	7.17026		IV
Rel	Male	Primed	1	3	38	-3	5e-06	7600000	6.88081		IV
Rel	Male	Primed	1	4	5	-3	5e-06	1000000	6		IV
Rel	Male	Primed	2	1	31	-2	5e-05	620000	5.79239	7.12797	IV
Rel	Male	Primed	2	3	61	-5	5e-08	1220000000	9.08636		IV
Rel	Male	Primed	2	4	16	-3	5e-06	3200000	6.50515		IV
Rel	Male	Primed	3	1	13	-3	5e-06	2600000	6.41497	6.10887	IV
Rel	Male	Primed	3	2	24	-3	5e-06	4800000	6.68124		IV
Rel	Male	Primed	3	3	42	-3	5e-06	8400000	6.92428		IV
Rel	Male	Primed	3	4	13	-1	0.0005	26000	4.41497		IV
Rel	Male	Unprimed	1	1	15	-3	5e-06	3000000	6.47712	6.51584	IV
Rel	Male	Unprimed	1	2	7	-3	5e-06	1400000	6.14613		IV
Rel	Male	Unprimed	1	4	42	-3	5e-06	8400000	6.92428		IV
Rel	Male	Unprimed	2	1	28	-2	5e-05	560000	5.74819	5.66258	IV
Rel	Male	Unprimed	2	2	7	-2	5e-05	140000	5.14613		IV
Rel	Male	Unprimed	2	4	62	-2	5e-05	1240000	6.09342		IV
Rel	Male	Unprimed	3	1	34	-3	5e-06	6800000	6.83251	6.7849	IV
Rel	Male	Unprimed	3	2	16	-3	5e-06	3200000	6.50515		IV
Rel	Male	Unprimed	3	4	52	-3	5e-06	10400000	7.01703		IV
Rel	Male	Unprimed	4	1	49	-4	5e-07	98000000	7.99123	7.40959	IV
Rel	Male	Unprimed	4	3	18	-4	5e-07	36000000	7.5563		IV
Rel	Male	Unprimed	4	4	24	-3	5e-06	4800000	6.68124		IV
Rel	Female	Primed	1	1	0	0	0.005	0	0	6.67792	v
Rel	Female	Primed	1	2	9	-4	5e-07	18000000	7.25527		v
Rel	Female	Primed	1	3	30	-5	5e-08	600000000	8.77815		v
Rel	Female	Primed	1	4	40	-4	5e-07	80000000	7.90309		v
Rel	Female	Primed	1	5	65	-4	5e-07	130000000	8.11394		v
Rel	Female	Primed	1	6	52	-4	5e-07	104000000	8.01703		v
Rel	Female	Unprimed	1	1	16	-3	5e-06	3200000	6.50515	7.16124	v
Rel	Female	Unprimed	1	3	8	-3	5e-06	1600000	6.20412		v
Rel	Female	Unprimed	1	4	44	-4	5e-07	88000000	7.94448		v
Rel	Female	Unprimed	1	6	49	-4	5e-07	98000000	7.99123		v
Rel	Female	Unprimed	2	1	4	0	0.005	800	2.90309	4.7623	v
Rel	Female	Unprimed	2	3	1	0	0.005	200	2.30103		v
Rel	Female	Unprimed	2	4	7	-3	5e-06	1400000	6.14613		v
Rel	Female	Unprimed	2	6	25	-4	5e-07	50000000	7.69897		v
Rel	Male	Primed	1	1	0	0	0.005	0	0	6.01889	v
Rel	Male	Primed	1	4	125	-6	5e-08	2500000000	9.39794		v
Rel	Male	Primed	1	5	17	-3	5e-06	3400000	6.53148		v
Rel	Male	Primed	1	6	7	-6	5e-08	140000000	8.14613		v
Rel	Male	Primed	2	1	9	-4	5e-07	18000000	7.25527	7.74692	v
Rel	Male	Primed	2	3	25	-5	5e-08	500000000	8.69897		v
Rel	Male	Primed	2	4	9	-4	5e-07	18000000	7.25527		v
Rel	Male	Primed	2	6	3	-5	5e-08	60000000	7.77815		v
Rel	Male	Unprimed	1	1	10	-5	5e-08	200000000	8.30103	5.64143	v
Rel	Male	Unprimed	1	2	0	0	0.005	0	0		v
Rel	Male	Unprimed	1	3	21	-5	5e-08	420000000	8.62325		v
Rel	Male	Unprimed	2	1	0	0	0.005	0	0	5.12674	v
Rel	Male	Unprimed	2	3	6	-5	5e-08	120000000	8.07918		v
Rel	Male	Unprimed	2	5	10	-4	5e-07	20000000	7.30103		v
spz	Female	Primed	1	1	0	0	0.005	0	0	1.28	v
spz	Female	Primed	1	2	0	0	0.005	0	0		v
spz	Female	Primed	1	3	0	0	0.005	0	0		v
spz	Female	Primed	1	4	0	0	0.005	0	0		v
spz	Female	Primed	1	6	24	-4	5e-07	48000000	7.68124		v
spz	Female	Primed	1	5	0	0	0.005	0	0		v
spz	Female	Unprimed	1	1	0	0	0.005	0	0	0.8967	v
spz	Female	Unprimed	1	2	0	0	0.005	0	0		v
spz	Female	Unprimed	1	3	0	0	0.005	0	0		v
spz	Female	Unprimed	1	4	12	-2	5e-05	240000	5.38021		v
spz	Female	Unprimed	1	5	0	0	0.005	0	0		v
spz	Female	Unprimed	1	6	0	0	0.005	0	0		v
spz	Male	Primed	1	1	0	0	0.005	0	0	2.994	v
spz	Male	Primed	1	2	0	0	0.005	0	0		v
spz	Male	Primed	1	3	5	-3	5e-06	1000000	6		v
spz	Male	Primed	1	4	21	-3	5e-06	4200000	6.62325		v
spz	Male	Primed	1	5	11	-2	5e-05	220000	5.34242		v
spz	Male	Primed	1	6	0	0	0.005	0	0		v
spz	Male	Primed	2	1	0	0	0.005	0	0	3.03	v
spz	Male	Primed	2	2	14	-3	5e-06	2800000	6.44716		v
spz	Male	Primed	2	3	0	0	0.005	0	0		v
spz	Male	Primed	2	4	0	0	0.005	0	0		v
spz	Male	Primed	2	5	16	-3	5e-06	3200000	6.50515		v
spz	Male	Primed	2	6	9	-2	5e-05	180000	5.25527		v
spz	Male	Unprimed	1	1	0	0	0.005	0	0	1.532	v
spz	Male	Unprimed	1	2	0	0	0.005	0	0		v
spz	Male	Unprimed	1	3	0	0	0.005	0	0		v
spz	Male	Unprimed	1	4	0	0	0.005	0	0		v
spz	Male	Unprimed	1	5	23	-4	5e-07	46000000	7.66276		v
spz	Male	Unprimed	2	1	11	-1	0.0005	22000	4.34242	4.76466	v
spz	Male	Unprimed	2	2	25	-3	5e-06	5000000	6.69897		v
spz	Male	Unprimed	2	3	11	-3	5e-06	2200000	6.34242		v
spz	Male	Unprimed	2	4	0	0	0.005	0	0		v
spz	Male	Unprimed	2	5	10	-2	5e-05	200000	5.30103		v
spz	Male	Unprimed	2	6	4	-3	5e-06	800000	5.90309		v
spz	Male	Unprimed	3	1	0	0	0.005	0	0	2.52607	v
spz	Male	Unprimed	3	2	32	0	0.005	6400	3.80618		v
spz	Male	Unprimed	3	3	35	-1	0.0005	70000	4.8451		v
spz	Male	Unprimed	3	4	16	-3	5e-06	3200000	6.50515		v
spz	Male	Unprimed	3	5	0	0	0.005	0	0		v
spz	Male	Unprimed	3	6	0	0	0.005	0	0		v

[truncated: 7 more sheets: Fig 7A - AMP-lines survival, Fig 7B - AMP-lines bac. load, Fig 8 - Tissue specific dpt KDs, Fig 9A - Dpt AMPexpn timepoints, Fig 9B - Att&Dro expn in female, Fig 10A - PGRP KDs survival, Fig 10B -  PGRP KDs load]
